# Supplementary material for: BUB1 drives the occurrence and development of bladder cancer by mediating the STAT3 signaling pathway
Source: J Exp Clin Cancer Res. 2021 Dec 1;40:378. doi: 10.1186/s13046-021-02179-z (PMC8638147; doi:10.1186/s13046-021-02179-z)
Supplement: Supplementary file 5 — Additional file 5. Table S2. Primers sequences and human NFATC2 and LHX1 promoters. [file 13046_2021_2179_MOESM5_ESM.xlsx]

## Sheet: group_si_BUB-vs-group_si_contro
gene_id	foldChange	log2FoldChange	pval	padj	expression_Sample_si_control1	expression_Sample_si_control2	expression_Sample_si_control3	expression_Sample_si_BUB2	expression_Sample_si_BUB3	expression_Sample_si_BUB1
PCSK9	0.0417157	-4.58327	1.77795e-45	2.83458e-41	61.6177	52.9316	56.9292	2.05318	2.10417	2.00008
STARD4	0.0948603	-3.39805	1.26672e-27	1.00976e-23	7.00773	9.74822	12.8714	0.798621	1.10796	0.909753
MUC13	0.0309285	-5.01492	2.31935e-25	1.23258e-21	2.21613	3.07435	3.50802	0	0.196581	0.0990769
FOS	7.94539	2.99012	5.34831e-24	2.1317e-20	19.8196	16.4581	13.2561	122.891	106.73	125.527
HKDC1	8.88018	3.15059	1.50606e-23	4.80223e-20	0.883845	1.03376	0.654469	6.14476	8.75767	8.52741
HMOX1	7.43446	2.89423	3.31824e-23	7.91218e-20	54.4795	10.6858	8.8756	158.921	156.997	154.359
HMGCS1	0.0941053	-3.40958	3.47396e-23	7.91218e-20	116.152	103.112	154.85	11.696	11.6764	11.0634
LIPG	0.107184	-3.22183	5.83838e-23	1.16352e-19	9.16287	7.94395	9.67299	0.697865	1.15777	0.711426
MSMO1	0.136762	-2.87026	7.77338e-23	1.37701e-19	148.867	140.074	161.507	20.3854	21.8827	20.0796
PLAT	0.0144461	-6.11318	3.46279e-22	5.52073e-19	1.82211	1.62212	2.44356	0.0543168	0.029801	0
CYP1A1	8.08502	3.01525	1.57615e-21	2.28442e-18	1.65878	1.62541	2.02015	12.6371	13.2468	13.821
MT1X	7.41705	2.89085	2.22369e-21	2.95435e-18	118.697	46.5591	61.2201	527.566	476.104	460.894
TEX19	8.98756	3.16793	3.64277e-21	4.30311e-18	1.09514	1.0691	0.812935	8.82289	8.93113	8.17977
TMPRSS3	0.11339	-3.14064	3.77868e-21	4.30311e-18	9.27142	9.7958	9.9549	1.07831	0.969174	1.09069
DHCR24	0.149053	-2.7461	2.70352e-20	2.87348e-17	29.1084	30.2531	33.1078	3.96924	5.31622	3.33381
GPX2	14.6138	3.86926	3.34334e-20	3.33143e-17	1.45959	0.506531	0.664374	11.0279	11.6887	11.9794
LSS	0.145126	-2.78462	9.91085e-19	9.29463e-16	14.0949	12.7769	14.8741	0.924629	2.17372	1.76936
INSIG1	0.0639087	-3.96784	5.54185e-18	4.90854e-15	518.915	398.436	445.296	26.2995	28.3145	27.9802
SREBF1	0.180353	-2.4711	1.01207e-17	8.49233e-15	29.8478	35.2262	34.184	4.91472	4.34894	4.86894
LGR5	0.0905803	-3.46466	1.74823e-17	1.3936e-14	1.93017	3.27044	3.87921	0.173626	0.206439	0.264564
ACSS2	0.183307	-2.44766	1.87131e-17	1.42068e-14	63.2357	44.2586	54.3445	8.65544	7.93544	10.3897
FOSB	5.55065	2.47266	1.20506e-16	8.73283e-14	4.7378	3.11795	2.25361	16.3064	15.1704	17.8979
SLC30A1	6.14668	2.61981	1.51995e-16	1.05359e-13	15.5834	9.3734	9.97808	73.4906	64.0503	59.3008
SERPINH1	5.11068	2.35352	2.18434e-16	1.45104e-13	38.3251	28.1679	24.6361	141.845	117.909	135.734
VNN1	0.129783	-2.94582	3.71847e-16	2.37134e-13	3.09224	3.5363	3.63486	0.392608	0.332401	0.669127
SCNN1A	0.189706	-2.39816	2.46034e-15	1.50866e-12	12.8927	10.7658	12.0987	2.30272	2.04176	1.8813
HSPA6	9.61852	3.26581	3.54953e-15	2.09593e-12	10.6003	3.176	2.76143	54.1516	39.2119	44.7656
DEDD2	4.7992	2.26279	3.96555e-15	2.25796e-12	26.8483	20.3362	18.4987	92.5236	88.8344	87.1333
BAG3	5.18331	2.37387	6.35397e-15	3.43864e-12	22.4601	14.4991	13.14	84.8377	66.7786	69.3476
ATF3	4.56538	2.19073	6.4705e-15	3.43864e-12	48.5409	50.7761	43.5344	181.219	202.395	188.572
ZFP36L2	0.211851	-2.23888	8.20442e-15	4.21946e-12	70.7184	97.4747	81.4153	13.3572	17.5416	17.1463
EHBP1L1	0.206163	-2.27815	1.94307e-14	9.68074e-12	10.4872	15.4955	14.347	2.18658	2.8637	2.15169
DNAJB1	4.36335	2.12544	3.90153e-14	1.88491e-11	107.697	74.637	67.0806	349.633	324.787	333.618
OSGIN1	4.51732	2.17547	2.75661e-13	1.29261e-10	12.962	4.80638	3.32674	25.7157	26.5699	24.8251
SQLE	0.18291	-2.4508	3.00637e-13	1.36944e-10	82.2919	64.3671	84.9528	13.2825	15.4877	13.0657
HSPH1	4.12602	2.04475	5.40362e-13	2.39305e-10	12.3331	11.7734	12.4413	56.1057	53.157	56.9967
FASN	0.105565	-3.2438	6.6406e-13	2.86138e-10	31.6202	41.6122	44.0403	2.79871	3.89297	3.12563
EGR1	4.07129	2.02549	7.09962e-13	2.97867e-10	21.6675	27.0922	28.1374	88.8413	90.8192	89.3572
PPDPF	4.1105	2.03931	8.08929e-13	3.30686e-10	89.6882	60.4812	64.1326	223.406	230.306	268.741
FLOT1	4.04865	2.01744	8.84877e-13	3.5269e-10	40.6908	23.2069	25.3184	102.406	103.137	106.896
CASP5	9.62746	3.26715	1.21859e-12	4.73853e-10	0.106949	0.0463803	0.0794471	0.705751	1.23763	1.14424
F3	0.24796	-2.01182	1.56585e-12	5.94391e-10	83.0023	86.2122	87.4528	17.9412	23.2268	19.7512
JUN	3.91402	1.96865	1.83334e-12	6.79744e-10	77.9043	72.7664	66.5902	236.724	250.161	259.173
IDI1	0.0811999	-3.62238	3.38092e-12	1.22505e-09	49.4929	32.6452	42.0243	3.92282	3.45279	2.55211
HYAL3	0.189919	-2.39654	3.52568e-12	1.24911e-09	15.6739	10.5102	10.5116	2.25616	1.46877	2.25271
PTGS2	0.257667	-1.95642	4.94312e-12	1.71322e-09	34.1367	51.1775	58.727	10.8162	12.0994	12.5431
SNAI1	4.20221	2.07115	6.44862e-12	2.14348e-09	6.45512	6.73675	6.03397	25.5269	20.275	22.8202
TNS4	0.196818	-2.34506	6.45343e-12	2.14348e-09	1.77825	2.25295	1.87746	0.308384	0.44492	0.347278
KRT5	0.226401	-2.14305	2.44592e-11	7.95822e-09	13.6867	12.7136	10.3511	3.00572	2.0656	2.00684
TSLP	3.71917	1.89498	2.73697e-11	8.7271e-09	13.5287	15.2216	12.6312	49.796	56.3269	50.6647
FRMD8	0.25625	-1.96437	3.24449e-11	1.01425e-08	26.6183	30.7143	31.5052	4.66756	6.92525	7.8577
ACRBP	4.02802	2.01007	4.25498e-11	1.30456e-08	2.38143	3.10123	3.72249	10.369	11.9696	10.3255
SCD	0.117256	-3.09227	4.88831e-11	1.47046e-08	111.378	221.193	230.455	17.1198	22.3063	21.0301
LRP8	0.265618	-1.91257	5.71046e-11	1.68596e-08	6.74587	9.00322	9.55464	1.60664	2.27505	2.00366
MT1E	5.14785	2.36397	6.86979e-11	1.99136e-08	17.1848	4.35587	4.47725	31.5144	35.7095	30.0553
SLIT1	4.05128	2.01838	7.63562e-11	2.17383e-08	0.858689	1.03861	0.853147	2.43194	4.5542	3.47918
PRX	0.133734	-2.90256	2.78386e-10	7.7865e-08	1.47135	0.873278	0.927773	0.0511133	0.184965	0.0862235
MAP2	4.87418	2.28516	3.23077e-10	8.88072e-08	0.123701	0.420166	0.410826	0.909596	1.81103	1.62723
HOXB4	0.240535	-2.05568	5.66464e-10	1.5307e-07	8.21154	8.41246	7.79062	1.47935	1.5385	2.07504
GABARAPL1	3.37496	1.75487	6.64043e-10	1.76447e-07	24.9246	23.1777	25.3849	89.3535	73.9176	75.1237
RND1	4.70073	2.23288	6.77941e-10	1.77187e-07	1.96175	0.901224	1.06186	5.30494	4.81379	7.14662
RSAD2	0.0578387	-4.11182	9.58388e-10	2.40549e-07	0.591875	0.741942	1.27638	0.0646986	0.0844496	0
TXNRD1	3.21846	1.68637	9.65024e-10	2.40549e-07	66.654	68.6745	72.9408	194.998	231.975	218.267
PTPRR	0.188074	-2.41063	9.65638e-10	2.40549e-07	1.25584	1.93437	2.23886	0.339251	0.389873	0.29311
NLGN2	0.296055	-1.75606	1.11507e-09	2.73501e-07	19.356	18.96	17.7674	4.67364	4.68882	4.72374
CHORDC1	3.33173	1.73627	1.16184e-09	2.80654e-07	8.22622	7.25874	7.007	28.5878	26.2725	24.7661
DKK1	0.310952	-1.68524	1.23976e-09	2.95008e-07	273.847	237.01	250.852	72.9978	79.682	73.4768
IL33	0.119613	-3.06355	1.28022e-09	3.00155e-07	0.894884	1.61786	1.61312	0.194463	0.345107	0
METTL7A	0.19664	-2.34637	1.39132e-09	3.15349e-07	3.40773	3.13625	3.65805	0.879035	0.481916	0.568737
APOBEC3F	0.292262	-1.77467	1.39539e-09	3.15349e-07	11.3227	9.61909	8.49228	2.58738	2.75534	2.57682
HOXB6	0.305946	-1.70865	1.40436e-09	3.15349e-07	47.3006	29.4608	33.1112	10.8721	10.4592	11.1635
NOCT	3.59436	1.84574	1.42924e-09	3.16478e-07	4.23663	6.78473	5.27105	18.8249	17.0455	16.7009
SMPD3	5.68963	2.50834	1.8173e-09	3.96885e-07	0.132355	0.176618	0.150219	0.647099	0.989436	0.617143
CRYAB	5.97051	2.57785	1.84215e-09	3.96885e-07	1.41232	0.871074	0.671294	6.46472	4.617	6.60624
SLC38A10	0.281699	-1.82778	1.93144e-09	4.10572e-07	10.9276	7.80527	7.2923	2.23902	2.11474	1.94969
HSPA1B	4.26477	2.09247	2.57363e-09	5.38316e-07	282.83	103.098	82.5084	616.814	477.103	494.006
SPX	6.40391	2.67895	2.59991e-09	5.38316e-07	0.473284	0.238353	0.352823	2.11377	2.92621	2.48732
NYNRIN	0.265917	-1.91095	2.79067e-09	5.70406e-07	2.1265	3.0781	3.13307	0.580054	0.783581	0.582864
POU5F1	0.150908	-2.72826	2.83752e-09	5.7264e-07	1.85867	1.49516	1.56434	0.502214	0.07457	0.027743
HSPA1A	6.5165	2.7041	3.68158e-09	7.33692e-07	1.89484	0.96799	0.738214	8.30806	6.2096	5.17874
PRPH	3.44681	1.78526	3.85683e-09	7.59129e-07	8.93149	3.5222	2.56145	15.2844	14.3103	11.7889
CYP51A1	0.239231	-2.06353	5.33255e-09	1.03679e-06	127.838	105.954	124.602	26.6274	28.4287	30.9865
TMEM154	0.130703	-2.93563	6.00953e-09	1.15434e-06	0.862205	1.53345	1.82595	0.120892	0.148921	0.27202
CD46	0.32386	-1.62656	6.40792e-09	1.21621e-06	30.1563	42.5138	52.9401	12.6587	14.3088	12.3011
E2F2	0.251905	-1.98905	7.11857e-09	1.33519e-06	2.28956	3.24385	2.36194	0.463246	0.687333	0.649791
HMGCR	0.326249	-1.61595	1.01816e-08	1.8875e-06	31.8574	40.4619	49.3807	10.4156	14.2026	14.5369
SSUH2	0	#NAME?	1.09768e-08	2.01153e-06	0.166054	0.0832431	0.0864792	0	0	0
HYAL1	0.121704	-3.03855	1.11214e-08	2.01487e-06	3.15679	1.93053	1.84513	0.114314	0.340756	0.192517
FST	0.120848	-3.04874	1.21538e-08	2.17717e-06	3.15337	2.09638	2.64558	0.289695	0.468318	0.16531
SEMA3B	0.312499	-1.67808	1.34737e-08	2.38679e-06	16.0307	9.97502	9.70598	3.60985	2.47179	1.65819
HOXB5	0.285474	-1.80857	2.24237e-08	3.91526e-06	21.0824	13.7353	14.0649	4.80324	4.02417	3.92821
CPNE1	3.13187	1.64702	2.25932e-08	3.91526e-06	5.37335	7.13603	5.61875	15.0988	17.7897	16.9425
TFRC	0.266216	-1.90933	2.29522e-08	3.9347e-06	59.734	115.026	120.313	18.9328	30.2669	25.5718
SLC6A20	0.31682	-1.65827	2.92744e-08	4.96512e-06	5.58637	7.34379	6.93009	1.82371	2.17153	1.83931
PPP1R15A	2.91294	1.54248	2.99156e-08	5.02046e-06	164.909	116.338	103.623	364.238	315.985	336.476
MX2	0.156794	-2.67306	3.08326e-08	5.12046e-06	0.885535	0.70544	1.18807	0.0484419	0.121216	0.222909
ULBP1	3.11745	1.64037	3.22151e-08	5.2949e-06	2.39593	4.08206	4.25242	10.5561	10.1581	9.75224
PTPDC1	3.15812	1.65907	3.52869e-08	5.7406e-06	0.737052	1.34216	1.71465	2.893	4.48077	4.18645
LRRC49	2.89636	1.53424	3.68029e-08	5.92676e-06	12.6353	13.7761	12.8035	33.626	40.3533	38.5084
TRIM16L	3.33446	1.73745	4.09362e-08	6.52645e-06	2.62233	2.10819	1.78627	8.45948	7.42369	7.56332
SPRR2D	6.41267	2.68092	4.7052e-08	7.42722e-06	1.972	0.754948	0.915351	8.49852	5.82562	4.33381
USP17L7	18.9583	4.24475	6.03873e-08	9.38767e-06	0	0.0271813	0.0537807	0.597138	0.631082	0.467964
ADPRM	3.1817	1.6698	6.06492e-08	9.38767e-06	5.83398	4.18082	3.97823	12.3958	16.1097	17.3809
CENPI	0.204469	-2.29004	6.44763e-08	9.88409e-06	0.95534	0.995446	1.32021	0.110811	0.37526	0.217795
C4BPB	0.343491	-1.54166	6.59161e-08	1.00086e-05	13.0955	17.0093	20.65	5.65359	4.90848	4.92929
ARHGEF2	2.77265	1.47127	7.02129e-08	1.05604e-05	23.2958	23.3358	17.2993	46.4207	54.7412	52.7852
KRT13	0.155623	-2.68387	7.42721e-08	1.10665e-05	2.11028	1.81654	1.08872	0	0.0745242	0.310214
NGFR	3.19184	1.67439	8.70528e-08	1.28508e-05	1.51536	2.47435	2.57696	6.40495	5.3834	6.10547
COL3A1	0.200131	-2.32098	8.86829e-08	1.29713e-05	2.39286	3.68687	4.84722	0.588708	0.778051	0.595282
UBASH3A	0.0103961	-6.58781	9.79078e-08	1.41904e-05	0.139445	0.123633	0.120535	0	0.00772248	0
THBS1	3.08084	1.62333	1.21478e-07	1.74479e-05	1.1701	1.20735	1.37398	3.65832	3.36437	3.5849
HAS2	0.337932	-1.5652	1.70085e-07	2.42113e-05	8.83709	15.959	18.7202	3.55693	5.74234	4.93222
TRIM16	2.85008	1.511	1.73886e-07	2.45333e-05	10.4721	7.27906	6.81605	25.3837	20.9742	20.1709
DNAJB4	2.87318	1.52265	1.79335e-07	2.50801e-05	6.36026	7.68655	9.65203	25.3433	23.8311	20.4001
IL20RB	4.84949	2.27783	2.07919e-07	2.88248e-05	0.415589	0.323733	0.313157	1.10652	1.98802	2.37198
HBEGF	2.81873	1.49504	2.17543e-07	2.98991e-05	15.1112	7.54674	7.52363	28.3154	26.5232	26.4806
ITGB8	0.0982198	-3.34784	2.42991e-07	3.25894e-05	0.186234	0.294324	0.468924	0.0365336	0.0319346	0.0136993
MT2A	3.89164	1.96038	2.43585e-07	3.25894e-05	658.126	170.294	193.063	1152.71	980.708	1181.02
ZNF302	0.241406	-2.05047	2.43706e-07	3.25894e-05	1.88273	2.18413	2.07968	0.43016	0.577398	0.453674
LDLR	0.191605	-2.38379	2.45295e-07	3.25894e-05	53.8647	98.7964	95.4486	13.1117	14.0633	14.3686
CCDC9B	0.140022	-2.83628	2.49411e-07	3.28625e-05	0.408979	0.706654	0.665878	0.0890285	0.0808888	0.0457497
GUCA1B	0.209625	-2.25411	3.05179e-07	3.98809e-05	3.1834	2.00831	2.2611	0.25441	0.551305	0.594256
FBXO30	2.9051	1.53859	3.40882e-07	4.41845e-05	1.29657	1.86989	2.20484	4.83944	5.48471	5.54755
TP53	2.75662	1.4629	3.70744e-07	4.76675e-05	4.80523	6.4647	6.20592	14.4006	13.8873	14.09
PLAU	0.357307	-1.48476	4.35269e-07	5.55159e-05	54.4512	40.7022	32.9121	13.7737	14.1017	12.8419
GCLM	2.72481	1.44615	4.40796e-07	5.57747e-05	4.90055	3.23001	3.79846	9.26763	12.5297	11.5351
CARD6	0.211685	-2.24001	4.86101e-07	6.10229e-05	0.868004	0.980931	1.55559	0.241303	0.328099	0.138966
KRT37	0.0717094	-3.80169	5.19297e-07	6.46809e-05	1.65764	0.973522	0.950376	0.140257	0	0.0979983
TXNL1	2.62532	1.39249	5.57305e-07	6.88768e-05	25.8884	26.2651	23.8441	63.5752	69.0043	65.7656
RMND1	2.75438	1.46173	5.83873e-07	7.16053e-05	8.07689	8.92635	7.00697	19.9216	21.365	19.3426
RECQL4	0.293483	-1.76865	6.2741e-07	7.63572e-05	2.91535	2.68933	2.71954	0.552274	0.777167	0.782867
RGS16	2.6913	1.4283	6.38833e-07	7.71585e-05	18.843	11.8279	10.0488	33.6681	33.2089	30.6768
SERPINE2	0.382744	-1.38555	6.84412e-07	8.2042e-05	78.3026	63.1166	57.8053	20.2969	24.4927	23.3872
DNAJA1	2.59955	1.37826	6.95519e-07	8.27512e-05	70.0727	38.7651	39.8186	128.299	130.402	139.019
MAT2A	0.379807	-1.39666	7.25701e-07	8.57026e-05	73.1111	93.7572	102.193	24.7099	40.6395	32.0409
LPIN1	0.293752	-1.76733	7.41887e-07	8.66609e-05	3.64368	4.72023	6.01816	0.955178	1.27386	1.40865
ABCG2	0.345891	-1.53161	7.45648e-07	8.66609e-05	3.79003	4.69377	5.38223	1.24618	1.56277	1.56554
VPS26A	2.59788	1.37734	7.50122e-07	8.66609e-05	11.4197	11.9742	11.6412	25.6822	33.7003	30.5922
ABRAXAS1	2.59997	1.37849	7.73629e-07	8.87336e-05	9.01261	13.8537	13.9781	25.0894	36.6985	33.3511
PISD	2.64147	1.40134	7.82422e-07	8.91011e-05	11.2279	13.533	12.867	30.2572	27.5961	29.8821
HILPDA	0.394527	-1.3418	8.15126e-07	9.21671e-05	273.481	281.23	307.634	111.334	102.228	100.261
SUPV3L1	2.59454	1.37548	9.97519e-07	0.000111564	27.465	21.8743	19.8753	56.895	54.3049	59.862
FGFBP1	0.0644991	-3.95458	1.00067e-06	0.000111564	143.094	70.3665	83.7218	5.01976	6.1356	7.48473
LUM	0.242789	-2.04222	1.0425e-06	0.000115304	2.19187	2.90774	3.40885	0.860725	0.181744	0.809273
ELFN2	0.31772	-1.65417	1.04868e-06	0.000115304	1.3534	1.91702	1.7264	0.32827	0.470133	0.60409
ZFAND2A	4.52827	2.17896	1.06474e-06	0.000116269	6.8796	1.99994	1.86101	20.0329	13.3976	15.6435
TCEA1	2.5175	1.33199	1.09417e-06	0.000118669	45.3467	44.4859	46.3624	93.2139	117.507	117.257
TMEM45A	0.226371	-2.14324	1.13301e-06	0.000122051	2.76728	2.24959	2.61049	0.542547	0.354618	0.546314
SLC25A29	0.376948	-1.40756	1.17437e-06	0.000125658	11.4558	11.4432	12.5095	3.82338	4.80801	3.91794
DNMBP	0.379913	-1.39626	1.228e-06	0.000129732	5.74286	7.09841	6.71139	2.05787	2.54905	2.38791
SLC52A3	0.321547	-1.6369	1.22872e-06	0.000129732	7.22968	6.23281	5.55966	1.02821	1.87062	2.30274
TSPAN7	4.77549	2.25565	1.24854e-06	0.000130661	0.398268	0.940809	0.650723	3.44304	3.32768	2.3285
ASIC3	0.343389	-1.54208	1.25391e-06	0.000130661	4.85943	6.13157	6.46381	2.23708	2.42023	1.41174
RRM2	0.356769	-1.48694	1.2891e-06	0.000133456	10.9502	13.7169	12.8007	3.82923	5.76439	3.2572
DNAJA4	2.60333	1.38036	1.35079e-06	0.000138939	9.3418	11.0915	10.5979	25.4511	24.5564	25.1531
NUPR1	2.51404	1.33001	1.36121e-06	0.000139114	58.2974	24.7082	22.2712	70.3836	73.1602	75.0944
HSP90AA1	2.52034	1.33362	1.38986e-06	0.000140677	137.276	105.788	106.998	315.709	307.276	308.845
NAT8L	0.319793	-1.64479	1.39415e-06	0.000140677	6.28435	5.73788	4.79099	1.29876	1.50493	1.91083
HES1	0.379473	-1.39793	1.43248e-06	0.000143635	43.9762	33.3682	31.7351	13.3831	11.3565	13.2865
COL7A1	0.270161	-1.88811	1.46855e-06	0.000146332	0.725155	0.913842	1.30466	0.240092	0.187781	0.185129
HJURP	0.380384	-1.39447	1.55003e-06	0.000153491	12.3828	15.1108	15.2525	4.81412	5.16487	4.80608
FGF21	5.53497	2.46857	1.56998e-06	0.000154507	0.693046	0.533412	0.313443	2.28647	2.31329	2.99166
CTGF	3.73798	1.90226	1.60829e-06	0.000157306	1.09056	0.584313	0.659605	3.31388	2.56248	2.23609
TRPA1	0.337483	-1.56711	1.7208e-06	0.000167285	0.960632	1.13747	1.30196	0.356875	0.330341	0.480763
ZBTB22	0.313354	-1.67413	1.82549e-06	0.000176387	4.35458	3.72804	3.59403	1.08997	1.23516	1.04317
ETAA1	0.180942	-2.4664	1.89671e-06	0.000182164	1.18234	3.01626	3.08868	0.407713	0.420104	0.478544
C21orf58	0.226501	-2.14241	1.91636e-06	0.00018295	0.34941	0.765414	0.926285	0.0808631	0.166061	0.0447932
KRT15	0.291378	-1.77903	2.01324e-06	0.000191054	1.98978	1.20481	1.24514	0.454436	0.342097	0.28391
CDC42BPG	0.318522	-1.65054	2.02954e-06	0.000191461	1.86189	2.39115	2.09141	0.399704	0.826134	0.476178
BCAS2	2.57936	1.36701	2.08022e-06	0.000195088	22.5442	20.9791	21.3737	52.0215	49.8529	59.5644
CSTA	3.36605	1.75106	2.18387e-06	0.000203611	10.4729	7.43799	8.23557	34.9612	26.6097	30.4934
ASF1B	0.308405	-1.6971	2.21411e-06	0.00020523	14.8591	10.3118	8.25336	2.63835	2.92159	2.92912
ATP1B1	0.352467	-1.50444	2.35621e-06	0.000216908	37.3462	28.0532	34.9828	10.8409	12.7059	11.7752
CCDC68	0.376995	-1.40738	2.3673e-06	0.000216908	3.29861	4.97016	6.39077	1.62136	1.92757	1.96951
TNFRSF25	0.345242	-1.53432	2.38724e-06	0.000217485	8.89946	7.27589	6.92764	0.948957	2.29268	1.32896
CBX7	0.308758	-1.69545	2.40547e-06	0.0002179	3.27043	3.11762	2.99026	0.499128	0.987362	0.96887
GIPR	0.296449	-1.75414	2.46547e-06	0.000222073	2.02529	2.65878	2.7429	0.813014	0.667723	0.415841
FBXL14	2.76084	1.46511	2.64899e-06	0.000237263	0.152487	0.390849	0.402835	0.909234	0.642168	0.583483
KLF10	2.50368	1.32405	2.72097e-06	0.000242349	16.3059	21.9111	24.8888	49.3928	45.2203	51.6499
MICALL2	0.30117	-1.73135	2.76636e-06	0.000244003	1.50096	1.18038	1.13979	0.330828	0.193276	0.338657
EREG	0.404798	-1.30472	2.77016e-06	0.000244003	24.3187	33.6603	37.2456	12.7156	14.084	11.866
FBXO5	0.344911	-1.5357	2.8128e-06	0.000246398	5.34311	6.73246	8.25342	1.78014	2.515	2.78874
PLOD2	0.398536	-1.32722	2.92463e-06	0.000254795	10.2012	16.6371	18.5075	5.61082	6.11205	5.90232
COL1A1	0.370602	-1.43206	3.17715e-06	0.000274056	3.70727	5.14875	5.10401	1.1793	1.60336	1.35227
MYEOV	0.401198	-1.31761	3.1801e-06	0.000274056	35.825	52.4231	42.2691	14.2579	17.9176	14.4713
LUC7L3	0.410533	-1.28443	3.22184e-06	0.00027616	15.1471	20.1403	25.7037	7.43696	8.73542	8.69334
CBX4	2.44626	1.29058	3.36242e-06	0.000286669	43.7364	19.804	17.7306	55.313	48.616	48.9254
RND3	2.4587	1.2979	3.40492e-06	0.000287519	42.3546	40.7073	40.5795	99.0083	94.1194	98.5376
RPL36A	0.250162	-1.99906	3.41543e-06	0.000287519	30.1386	15.8293	11.4212	21.257	18.5103	15.8724
MYH15	0.22192	-2.17189	3.42649e-06	0.000287519	0.323224	0.396013	0.577481	0.0529637	0.123178	0.0892496
TP53INP1	0.241638	-2.04908	3.47741e-06	0.000289785	0.982778	1.36884	1.52029	0.160057	0.410737	0.386045
LRRC55	0	#NAME?	3.48985e-06	0.000289785	0.182845	0.186107	0.176296	0	0	0
INHBE	3.52552	1.81783	3.56282e-06	0.000294311	1.01982	0.927363	0.430292	2.087	2.69318	2.71475
CYP27C1	0.126703	-2.98048	3.59907e-06	0.000295773	0.486103	0.446738	0.498732	0	0.0912071	0.0123893
BUB1	0.378204	-1.40276	3.76011e-06	0.000307423	5.40598	9.56395	9.77646	2.05997	3.55315	3.1005
DHCR7	0.319221	-1.64737	3.88219e-06	0.000314864	47.814	67.3911	75.7506	15.0032	19.0077	16.3703
ACSL3	0.411398	-1.28139	3.89063e-06	0.000314864	18.3481	28.79	33.239	9.59698	11.1313	11.9648
CYP1A2	12.5694	3.65185	4.05289e-06	0.00032634	0.0299467	0.0890302	0.0143847	0.303425	0.359204	0.676938
MLKL	0.344964	-1.53548	4.08582e-06	0.000327338	4.01179	3.6241	4.02863	1.51802	1.38575	1.00167
LBHD1	0.19496	-2.35875	4.15613e-06	0.000331306	4.76742	3.40086	3.73693	0.433128	0.192498	0.493191
FAM53C	2.44443	1.2895	4.21383e-06	0.000334234	8.49574	10.6799	10.6068	20.3392	24.2899	22.1985
NPTXR	0.354629	-1.49562	4.25772e-06	0.000335619	2.96083	4.33439	3.74635	0.763094	1.83115	0.920103
ACLY	0.410622	-1.28412	4.27339e-06	0.000335619	44.9812	54.7581	55.1203	15.77	21.7701	19.6087
MMP13	0.143889	-2.79697	4.32186e-06	0.000336961	0.957508	0.798581	0.664773	0.0993667	0.0175945	0.231773
DMPK	0.365615	-1.4516	4.33275e-06	0.000336961	6.37313	3.69679	4.53691	1.55716	1.52885	1.7617
HSH2D	0.38981	-1.35916	4.35678e-06	0.000337185	7.39064	6.54913	7.05892	2.18658	1.92803	2.52758
PLEKHG5	0.403669	-1.30876	4.46935e-06	0.000344227	10.5286	12.5349	11.0209	3.24874	4.52951	4.51568
COL13A1	0.331066	-1.59481	4.59279e-06	0.000352033	2.37874	1.73592	1.79665	0.605667	0.80161	0.554352
GCLC	2.36197	1.23999	5.01452e-06	0.000382519	92.4242	67.7399	67.0485	151.082	187.081	181.766
AMN	0.39709	-1.33246	5.06708e-06	0.000384054	9.31156	7.21887	7.62903	2.46401	2.10789	2.26996
ITGB6	0.334137	-1.58149	5.08281e-06	0.000384054	2.26547	2.77992	3.38296	0.893023	1.03412	0.887948
HOXA11	0.373616	-1.42037	5.13157e-06	0.000385908	7.94853	6.08049	5.91771	2.18201	1.59408	2.73111
OSER1	2.41893	1.27437	5.23958e-06	0.000390679	14.6995	12.8861	13.9677	33.0675	31.6261	32.8266
ITPRIPL2	0.372228	-1.42574	5.24401e-06	0.000390679	3.54491	5.18601	5.74408	1.18721	1.85854	2.0885
TLN2	2.74132	1.45487	5.33655e-06	0.000395723	0.197674	0.437653	0.453305	0.667761	1.2582	0.93736
TMEM129	0.304981	-1.71321	5.5416e-06	0.000409027	5.30724	4.26944	2.74082	0.442254	1.08456	1.35957
CCDC78	0.233758	-2.09691	5.88314e-06	0.000432235	0.539329	0.451888	0.361556	0.0902001	0.0119313	0.123902
ERFE	0.336205	-1.57259	6.56956e-06	0.000479825	5.75647	4.83397	3.78147	1.40061	1.44492	1.28202
GTSE1	0.352128	-1.50583	6.59108e-06	0.000479825	2.07944	1.81785	2.12494	0.624229	0.650308	0.663022
GBP2	0.24495	-2.02944	6.65216e-06	0.00048207	1.14628	0.846249	0.978631	0.273512	0.169215	0.309562
SREBF2	0.368384	-1.44072	6.79443e-06	0.000490152	14.1734	22.4286	20.7386	5.10747	7.54633	6.15944
TFPI2	0.0432618	-4.53076	7.13231e-06	0.000512209	0.813514	0.528084	0.821489	0	0.057428	0
GPCPD1	2.64694	1.40433	7.46988e-06	0.000534046	1.11348	1.62277	1.42049	3.64268	3.68573	3.42244
GPR15	0.428839	-1.22149	7.71199e-06	0.000548894	29.6006	44.7484	57.4059	21.2452	16.5947	16.4847
SHCBP1	0.334653	-1.57926	8.10749e-06	0.000572075	2.26976	2.26618	2.2751	0.345931	0.882346	0.931802
MDGA1	0.278936	-1.84199	8.10944e-06	0.000572075	0.395963	0.798899	0.846163	0.141054	0.142954	0.179589
SERPINB7	0.0352931	-4.82447	8.26659e-06	0.000580591	0.431709	0.565874	0.491707	0	0.0611141	0
MRPL18	2.81412	1.49268	8.42677e-06	0.000588648	68.0681	35.6547	32.1169	132.201	105.647	108.541
TRIB3	2.33171	1.22139	8.48665e-06	0.000588648	68.0712	35.8109	28.6849	83.5247	91.4184	86.8755
KCTD15	0.359893	-1.47436	8.49206e-06	0.000588648	3.15721	3.98106	3.03889	0.841698	1.09325	1.22315
DEPDC1	0.38566	-1.3746	9.14887e-06	0.00063143	2.76868	4.82022	5.92546	1.43212	1.89105	1.61037
ZNF473	2.39995	1.263	9.44385e-06	0.00064898	2.12193	3.54995	3.35473	5.02858	8.32463	7.18786
TRPV6	2.83616	1.50394	1.04115e-05	0.000712407	1.71141	1.09398	1.02188	2.49695	3.22682	3.00806
LTBP3	0.407821	-1.29399	1.07672e-05	0.000733593	8.20455	8.45719	7.88591	1.9431	3.40413	2.46548
ALDOC	0.398187	-1.32848	1.09689e-05	0.000742549	16.3336	12.4479	13.1384	5.33211	4.57139	4.43134
C6orf223	0.422394	-1.24334	1.09918e-05	0.000742549	13.3359	16.179	14.9957	4.86801	6.72607	5.43209
MCM4	0.418357	-1.25719	1.12659e-05	0.000757859	14.9845	19.8925	18.6509	5.65392	7.69566	7.07218
ADGRF1	0.428194	-1.22367	1.13792e-05	0.000762261	13.628	18.2331	17.8597	6.49084	7.62115	6.61199
ZBTB21	2.33776	1.22513	1.20991e-05	0.000807095	1.95065	5.91347	6.95649	9.2736	12.7019	10.8015
SFXN3	0.410249	-1.28543	1.24331e-05	0.000824919	9.88565	13.9896	13.0502	4.22949	5.22505	4.25143
DHRS3	2.34128	1.2273	1.24698e-05	0.000824919	20.0906	12.9327	11.8161	26.3598	29.3024	28.9783
EGR3	2.58577	1.37059	1.27967e-05	0.000843052	1.95988	1.94523	1.61308	3.54463	3.99306	5.10083
CYP26B1	0.337734	-1.56604	1.29404e-05	0.000849005	2.6711	3.21016	3.11026	0.464019	1.24446	1.00787
FOXF1	0.301273	-1.73086	1.30131e-05	0.000850276	5.35301	3.68711	4.59518	1.02412	1.28368	1.32255
CA9	0.202451	-2.30436	1.36955e-05	0.000891211	14.8808	7.93328	7.83257	1.53915	1.92031	1.63602
ZNF185	2.44046	1.28715	1.37856e-05	0.000893428	2.47506	3.32672	2.95794	6.73026	6.32249	5.74418
AMMECR1	0.373024	-1.42266	1.43049e-05	0.000923332	2.57513	4.15346	4.88071	1.03531	1.79539	1.37026
BCAS3	2.47787	1.3091	1.47138e-05	0.000945894	0.987538	1.3721	1.33496	2.60734	2.93044	2.68942
CREG2	0.365321	-1.45276	1.47888e-05	0.000946899	2.22075	2.73794	3.15951	0.668197	1.04817	0.809454
ALDH1L1	2.47377	1.30671	1.48565e-05	0.000947428	1.9647	1.91376	1.6339	3.24395	5.1125	4.1369
ZNF16	2.62235	1.39086	1.50418e-05	0.000955423	1.67877	2.76559	1.93944	5.3593	5.08269	5.16651
YWHAH	2.29842	1.20064	1.54143e-05	0.00097258	46.4863	37.5135	34.5159	80.1441	86.876	83.8122
SRXN1	2.28334	1.19114	1.54339e-05	0.00097258	41.3695	27.1239	22.0917	59.7233	69.4772	63.1734
B4GALT6	0.317342	-1.65589	1.66471e-05	0.0010449	0.651794	0.927187	0.921103	0.142637	0.316577	0.334551
MICAL2	2.28951	1.19504	1.69549e-05	0.00105927	3.10852	7.23226	5.64356	8.35838	13.6451	12.274
LHPP	2.49151	1.31702	1.70089e-05	0.00105927	1.56072	1.65136	1.2953	3.2566	3.46182	3.51668
OXTR	0.335941	-1.57372	1.71657e-05	0.00106488	1.77374	2.35908	1.97642	0.673891	0.768349	0.501133
CHSY3	0.262085	-1.93189	1.79857e-05	0.00111142	0.157834	0.250704	0.25971	0.0801552	0.0311767	0.0360395
EPHB6	0.397039	-1.33265	1.81483e-05	0.00111713	8.79724	6.99772	5.06431	1.98074	2.85979	2.22057
IER3	0.209286	-2.25645	1.89059e-05	0.0011593	1208.25	684.414	635.463	161.075	136.956	150.978
SELENBP1	15.6767	3.97055	1.90578e-05	0.00116413	0.0830163	0	0.0197333	0.323437	0.656707	0.617569
JCAD	0.284521	-1.81339	1.91345e-05	0.00116436	5.59173	11.5539	11.543	2.26545	2.99881	2.45328
EMB	0.361593	-1.46756	1.94291e-05	0.00117246	2.59919	4.53759	4.67606	1.01782	1.83828	1.51916
OLFM2	2.39742	1.26148	1.94732e-05	0.00117246	10.7271	8.36942	7.85828	14.1834	20.4798	20.1397
COL5A2	0.373882	-1.41935	1.94883e-05	0.00117246	1.25299	1.97248	2.19905	0.488174	0.733797	0.665829
EMD	2.30137	1.20249	1.96661e-05	0.00117871	44.6242	33.4726	31.6076	80.5052	72.8486	71.0307
NCAPG	0.412897	-1.27615	2.01898e-05	0.00120557	4.54836	5.79611	5.60051	2.36971	1.95043	2.09332
ATAD2	0.422589	-1.24267	2.03015e-05	0.00120771	7.56446	13.5634	14.5017	3.66647	5.47163	5.04796
MALL	0.411403	-1.28138	2.07738e-05	0.00123057	11.212	14.172	9.75306	3.97314	5.39995	3.88539
TNFAIP2	0.4181	-1.25808	2.08402e-05	0.00123057	11.5984	12.2143	10.4852	3.47822	4.36106	4.61121
UHRF1	0.380884	-1.39258	2.10606e-05	0.001239	3.67061	3.76518	3.67913	1.22604	1.24498	1.13139
KRT38	0.129176	-2.95259	2.18663e-05	0.00128166	0.47166	0.994216	0.444089	0.191989	0.0529178	0
TBC1D24	0.390943	-1.35497	2.19464e-05	0.00128166	4.99536	3.48592	3.90755	1.31447	1.85652	1.24527
MXD4	0.397651	-1.33043	2.21576e-05	0.00128926	5.34427	4.59871	3.72933	1.41536	1.37784	1.15961
KIAA1147	0.429436	-1.21948	2.26601e-05	0.00130957	7.95577	12.4922	12.4272	3.7547	5.43314	4.54935
SPTBN2	0.405309	-1.30291	2.26709e-05	0.00130957	1.22756	1.86254	1.70397	0.41673	0.686104	0.595434
TMEM41B	0.443844	-1.17187	2.37995e-05	0.0013698	58.8638	52.4587	60.8998	22.1681	27.1009	27.5536
SPAG5	0.417592	-1.25983	2.48246e-05	0.00142356	5.25193	6.93858	6.61746	2.05284	2.60344	2.52358
HSD17B7	0.241626	-2.04915	2.49122e-05	0.00142356	14.5589	7.82897	10.0879	2.26588	2.72137	3.25427
PPARD	0.381696	-1.38951	2.55437e-05	0.00145444	10.302	15.6879	14.6541	3.12033	5.40859	4.92642
ACAP3	0.363571	-1.45969	2.67987e-05	0.00152047	3.09786	1.59866	2.3712	0.491372	0.749556	0.719192
SFPQ	0.456236	-1.13215	2.75448e-05	0.00155726	33.9841	42.4219	46.9526	16.5371	18.6578	18.5866
BHLHE40	0.455274	-1.13519	2.79092e-05	0.00157229	78.6525	100.906	102.268	37.5114	38.1719	36.1905
TNFRSF10D	2.43544	1.28418	2.89004e-05	0.00162239	2.30191	5.01215	3.55585	7.52638	9.04815	9.30979
PDK3	0.417296	-1.26086	2.9147e-05	0.0016305	2.64906	4.42941	5.32654	1.20675	2.27797	1.68358
COL4A6	0.286395	-1.80392	3.11681e-05	0.00172978	0.666559	1.20102	0.821921	0.060701	0.31313	0.383857
MYBL1	0.149902	-2.73791	3.12264e-05	0.00172978	0.25995	0.50984	0.507704	0.0312478	0.00935931	0.128461
OVOL1	2.35051	1.23297	3.12474e-05	0.00172978	3.90549	2.37668	2.14312	5.27126	4.84633	5.28352
WARS	2.17632	1.12189	3.15302e-05	0.0017394	69.8332	80.6965	70.9964	127.123	168.577	151.314
MATN2	0.394471	-1.34201	3.2017e-05	0.00176016	3.62976	3.76627	3.86252	1.13217	1.48758	1.61099
ADAMTS9	0.381493	-1.39027	3.21484e-05	0.00176131	0.898648	1.60997	1.49173	0.416431	0.472701	0.399624
FTL	3.06691	1.61679	3.23609e-05	0.00176688	1252.43	504.226	388.729	2118.17	1600.15	1776.32
HES2	0.365761	-1.45103	3.34893e-05	0.00182225	3.75622	2.80617	2.83116	0.734584	0.935344	1.12931
DDR1	0.455135	-1.13563	3.40479e-05	0.00184635	58.4389	61.5226	52.3415	22.3157	23.5677	22.7026
NQO1	3.87242	1.95323	3.43721e-05	0.00184969	6.27091	2.01874	2.26042	15.7818	12.437	11.4777
LOC107986211	7.66582	2.93844	3.44418e-05	0.00184969	0.034107	0.019137	0.043669	0.218175	0.179641	0.250258
ZC3H12D	0.201534	-2.31091	3.45574e-05	0.00184969	0.826916	0.483274	0.549868	0.101043	0.0999174	0.1007
SOX13	0.433248	-1.20674	3.46063e-05	0.00184969	13.8802	13.445	11.3756	4.42998	5.50781	4.24398
LOC101929895	0.184592	-2.43759	3.4759e-05	0.00184969	0.558682	0.964634	0.900685	0.0197796	0.032614	0.313257
BFAR	2.23291	1.15893	3.48057e-05	0.00184969	9.94073	14.0042	12.8836	21.4441	27.3211	28.3315
PKD1	0.434406	-1.20288	3.51366e-05	0.00186107	5.51102	5.77078	5.69618	1.56927	1.95316	2.01469
CLDN1	2.21289	1.14593	3.56312e-05	0.0018775	11.6859	11.6341	11.6459	19.36	31.9381	27.4239
CCND1	0.444134	-1.17093	3.56823e-05	0.0018775	44.2028	55.8142	51.1418	14.5736	25.4057	21.001
APCDD1	0.436302	-1.1966	3.64928e-05	0.00191383	4.11818	5.69046	5.08807	1.61807	2.12766	1.97016
DHFR	0.434579	-1.20231	3.66973e-05	0.00191824	8.71716	10.5617	11.1661	3.70508	4.41115	4.71376
UBAP1	2.23474	1.16011	3.74794e-05	0.00195272	9.27337	14.3731	14.9482	25.5162	28.4313	27.1414
S100A3	0.0695386	-3.84604	3.85406e-05	0.00200147	5.33128	2.852	2.22196	0	0	0.627653
EIF1	2.176	1.12168	3.95269e-05	0.00204603	678.952	469.592	380.536	1060.84	1116.84	1059.24
CCNF	0.390491	-1.35664	4.0542e-05	0.00209178	3.65658	3.66768	3.04119	1.32621	1.42261	0.5241
CCNI	2.16435	1.11393	4.07398e-05	0.00209521	83.5999	135.606	120.168	195.682	273.303	236.583
MAFB	3.94686	1.9807	4.17387e-05	0.00213347	0.414354	0.353015	0.364288	1.24328	1.40461	1.19756
GPR39	0.419083	-1.25469	4.17513e-05	0.00213347	9.87661	7.23166	6.56691	2.65703	2.49389	3.41266
VASH1	0.25798	-1.95467	4.2162e-05	0.00214757	2.15951	3.45701	3.51287	0.364641	1.03115	0.687471
FAS	0.429487	-1.21931	4.2424e-05	0.00215403	2.39726	2.68502	2.61126	1.29219	0.935789	0.947225
NHLRC3	0.365276	-1.45294	4.33125e-05	0.00219106	2.42712	2.63004	3.83013	1.49942	1.49347	0.557036
EML3	0.413614	-1.27364	4.34281e-05	0.00219106	7.4527	4.96817	5.60617	1.74234	2.41575	1.83118
IQCK	2.56742	1.36032	4.36704e-05	0.00219633	1.07892	1.65635	1.38274	2.94273	3.62024	3.07887
SPTSSA	0.44733	-1.16059	4.45414e-05	0.00223309	32.0599	28.5127	33.0557	14.0443	13.7733	15.7056
RNF125	0.422348	-1.2435	4.57523e-05	0.00228661	2.27359	4.67255	4.55546	1.39172	1.95202	1.51179
SKIDA1	0.289484	-1.78844	4.69666e-05	0.00233997	0.385565	0.542856	0.824986	0.094961	0.226468	0.158377
C10orf55	0.0782469	-3.67582	4.82398e-05	0.00239591	0.992503	0.516518	0.59227	0.0563244	0.070535	0.0267785
TNFRSF19	0.376801	-1.40813	5.14661e-05	0.00254821	2.27587	2.60025	3.42274	0.645338	1.46697	0.994968
TRIM8	0.462324	-1.11302	5.20082e-05	0.00256708	87.2206	68.0565	56.6023	27.1823	26.9687	30.3208
NEK8	0.243945	-2.03537	5.49804e-05	0.00270541	0.424676	0.859519	0.894011	0.119499	0.0831568	0.28559
CHST6	0.280192	-1.83551	5.53749e-05	0.00271644	0.511174	0.818118	0.728872	0.0947717	0.231472	0.168327
PDZD2	0.246667	-2.01937	5.61276e-05	0.00273987	0.306051	0.628354	0.606353	0.0596143	0.139593	0.141322
ANKRD10	0.464878	-1.10508	5.61963e-05	0.00273987	12.1077	16.578	20.1861	6.74731	7.62627	7.19996
NFU1	2.24477	1.16657	6.10248e-05	0.00296515	10.3325	6.45031	5.4587	15.2779	15.4246	14.7972
FZD4	0.371145	-1.42995	6.1189e-05	0.00296515	1.91213	4.01766	3.52152	0.930245	1.36002	1.03872
TMEM167B	2.26506	1.17955	6.13947e-05	0.00296611	5.71972	6.99716	6.95092	13.7465	17.7557	14.8749
STIP1	2.14617	1.10176	6.22923e-05	0.00300038	35.0369	35.5526	30.9104	62.7783	68.1105	63.0951
CHAF1A	0.446716	-1.16257	6.28255e-05	0.00301695	10.0077	8.53244	8.4107	3.13963	3.95517	3.52399
FANCD2	0.438649	-1.18886	6.44829e-05	0.00308724	2.36296	4.41512	4.77623	1.12123	1.72321	1.83327
LPCAT1	0.463866	-1.10822	6.48309e-05	0.00309461	40.2962	33.7408	32.7103	13.6089	14.201	14.5153
KYNU	0.420651	-1.2493	6.50496e-05	0.00309578	3.84268	3.04183	2.93031	1.424	1.26527	1.69708
TCF4	0.245112	-2.02849	6.6154e-05	0.00313897	1.22639	2.62626	2.98166	0.432423	0.537724	0.52606
STAT6	0.447687	-1.15944	6.6976e-05	0.00316854	6.29234	8.18599	7.62226	2.47599	3.1342	3.18567
TRIM65	0.41518	-1.26819	6.92816e-05	0.00326792	8.51494	6.00776	5.9839	2.282	2.72199	2.28423
PASK	0.381139	-1.39161	7.01492e-05	0.00329908	1.59661	2.12814	2.08381	0.563845	0.927859	0.473676
HCFC1R1	2.19011	1.13101	7.13885e-05	0.00334749	26.8128	13.3306	10.793	26.5698	23.4025	26.9684
DOK3	0.156565	-2.67516	7.32726e-05	0.00342576	0.331019	0.774941	0.747535	0.138706	0.036995	0.0287301
NSRP1	0.398271	-1.32818	7.38369e-05	0.00344205	4.32531	7.061	8.04467	1.70953	3.27729	2.38585
YWHAG	2.12488	1.08738	7.41369e-05	0.00344596	32.1518	53.1056	47.4546	81.0323	94.0475	88.8715
PKP1	0	#NAME?	7.60785e-05	0.00352593	0.137372	0.11761	0.157243	0	0	0
TMC6	0.441897	-1.17822	7.68291e-05	0.0035504	18.0287	12.0917	9.97423	4.10382	5.0491	4.69605
SAPCD2	0.451025	-1.14872	7.74713e-05	0.00355962	12.4566	12.4012	10.6102	4.73686	4.16612	4.39743
EDEM1	0.457274	-1.12887	7.75232e-05	0.00355962	16.5852	15.9845	16.1743	5.88026	8.73505	7.39371
C4orf47	0.274406	-1.86561	7.7885e-05	0.00355962	0.370034	0.704401	0.334223	0.156739	0.0704071	0.246524
THAP8	2.84049	1.50614	7.80144e-05	0.00355962	1.64512	1.42351	1.37976	2.31789	4.90356	4.14252
ZNF581	2.14225	1.09912	7.81452e-05	0.00355962	110.403	47.3152	35.2176	109.808	109.133	104.17
FDFT1	0.212455	-2.23477	7.95582e-05	0.00361064	149.605	78.1304	86.1196	25.1259	18.1405	19.6084
PCNX2	2.17554	1.12137	7.9718e-05	0.00361064	1.5344	2.75874	2.86836	4.13565	5.75002	4.44634
CSGALNACT2	2.22882	1.15628	8.00805e-05	0.00361678	2.71314	4.84731	4.13734	6.93347	10.3025	7.93378
CCDC18	0.207303	-2.27019	8.18559e-05	0.00368652	0.148519	0.320224	0.412675	0.0687054	0.0586065	0.0611529
KRT14	0.131333	-2.9287	8.28939e-05	0.00372275	38.9042	19.5919	15.077	1.92247	2.53678	3.20723
HYPK	2.22301	1.15251	8.59597e-05	0.0038496	37.8307	22.9393	19.6201	58.2512	56.424	59.5893
HSPA8	2.12385	1.08668	8.69832e-05	0.00388452	480.98	398.645	335.264	865.329	774.453	818.439
CD58	0.419137	-1.2545	9.16272e-05	0.00408048	1.48629	1.65429	1.90422	0.580882	0.828101	0.667345
COL6A2	0.0532287	-4.23165	9.19471e-05	0.00408332	0.440414	0.195407	0.233108	0	0.0435415	0
ALOXE3	0.424293	-1.23687	9.23385e-05	0.00408931	2.62202	3.51057	3.08513	1.0512	1.09376	1.04592
GALNT5	0.398386	-1.32776	9.78211e-05	0.00431086	5.57925	10.0324	13.2201	3.25118	4.19513	3.74572
UBA7	0.325562	-1.619	9.78819e-05	0.00431086	1.27739	0.969823	1.35034	0.406497	0.459771	0.238509
MPZL2	0.443419	-1.17326	9.8227e-05	0.00431414	8.41427	9.90249	9.23033	3.36097	4.43414	4.18932
DUOX2	0.0376313	-4.73192	9.92323e-05	0.00434632	0.134699	0.117706	0.107369	0	0	0.0164703
IL6	0.031785	-4.97551	0.000101051	0.00441384	0.0388164	0	0.085579	0	0.0141622	0
CREM	2.38052	1.25128	0.000103054	0.00448904	1.11318	0.578443	0.593852	1.52924	1.98371	2.22165
APLN	0.25255	-1.98536	0.000104179	0.0045257	1.13472	1.17422	1.07576	0.287499	0.191118	0.298364
TXNL4B	2.20044	1.13779	0.000105208	0.00454464	5.55441	6.34903	6.41256	12.9159	12.7915	12.2366
CYR61	2.1982	1.13633	0.000105371	0.00454464	12.8463	9.41011	9.40847	23.4991	22.5335	23.3155
ZDHHC11B	0.435625	-1.19884	0.000105471	0.00454464	1.27222	1.49237	1.54739	0.589743	0.548846	0.41283
CDC25A	0.394335	-1.34251	0.00010583	0.00454783	2.34911	2.53409	2.43644	0.845805	1.03869	0.863066
TACC3	0.445329	-1.16706	0.000106586	0.00456801	6.97376	4.58738	4.244	2.07008	1.90349	2.08943
OLFML2B	0.251119	-1.99356	0.000110783	0.00473517	0.217533	0.371227	0.364114	0.0316778	0.0882172	0.0975463
TRERF1	0.238579	-2.06746	0.00011208	0.00477778	0.171274	0.241484	0.208484	0.0185237	0.0308626	0.0514604
DNAL4	2.38017	1.25106	0.000117456	0.00499361	5.45706	4.01969	3.17379	7.03582	9.81092	9.42348
SLC43A3	0.463506	-1.10934	0.000118821	0.00503822	10.6368	10.2031	9.39958	4.12078	3.25062	3.98562
ZMAT5	2.34313	1.22844	0.000120494	0.0050956	12.4049	5.49338	4.99617	10.7531	13.0233	16.8859
FKBP4	2.10027	1.07057	0.0001225	0.00516673	42.7575	33.7983	29.9842	70.2729	62.2423	63.088
RAB3IL1	2.19798	1.13618	0.00012477	0.00524858	4.21879	3.21152	2.63472	5.62108	5.45756	5.92697
HM13	2.06184	1.04393	0.000127971	0.00536904	20.8042	18.845	16.9113	31.5843	41.2983	38.6058
CACYBP	2.58765	1.37164	0.000128915	0.00538965	25.3155	14.1037	14.615	52.0415	42.1818	46.3997
IL11RA	0.278003	-1.84683	0.000129138	0.00538965	1.38734	1.34552	1.69326	0.235167	0.285327	0.360166
HSP90AB1	2.07015	1.04973	0.000133279	0.00554796	430.079	346.438	286.987	688.256	676.186	695.359
XRCC3	0.380783	-1.39296	0.000138556	0.00575262	3.73015	3.00195	3.48557	1.04633	1.36901	0.669409
FSTL4	2.08985	1.0634	0.000138985	0.00575542	2.07061	3.67881	3.2325	4.65945	6.23109	6.23312
RIBC2	0.273736	-1.86914	0.000139934	0.00576573	1.06634	0.682555	0.451436	0.0366422	0.169089	0.389307
MTAP	0.488495	-1.03358	0.000139957	0.00576573	39.1974	46.3462	49.6303	21.0843	22.6273	21.4273
CDC45	0.421163	-1.24755	0.000142525	0.00585637	6.04333	5.39903	4.76173	1.77002	1.8369	2.16266
FAM86B1	2.30543	1.20504	0.000143454	0.0058794	1.67051	1.27835	1.34548	2.09307	3.39034	2.48416
TP53BP2	2.08166	1.05774	0.000144783	0.00590698	5.44261	9.76462	9.39918	14.2537	16.8372	16.8351
APOBEC3G	0.47788	-1.06528	0.000144868	0.00590698	16.7758	16.1547	15.2399	6.95548	8.05318	7.29337
CALR	2.03654	1.02612	0.000147241	0.00598844	654.174	436.032	400.758	839.815	962.246	931.126
MVK	0.300882	-1.73273	0.000149336	0.00605817	5.3573	2.46012	3.75973	0.986249	1.13676	1.17519
VPS35L	3.22431	1.68899	0.000150396	0.00608568	0.295985	0.355865	0.292379	0.770355	0.78783	1.10288
ZNF587B	0.41143	-1.28128	0.000154546	0.00621882	3.71867	2.53239	2.55739	1.17077	0.95908	1.17636
RAB26	0.436365	-1.19639	0.000154726	0.00621882	7.95079	4.08758	4.40308	2.30012	2.4691	2.04699
CLCN3	2.03562	1.02547	0.000154856	0.00621882	9.04396	14.5862	15.708	19.9416	30.7106	27.1729
TUFT1	2.15444	1.10732	0.0001555	0.00622448	5.11946	6.08954	5.16937	10.0722	11.0004	10.5533
FAM49A	2.38084	1.25147	0.000156161	0.00622448	0.801065	0.990642	0.975833	1.86286	2.17523	1.94675
ITFG2	2.49778	1.32064	0.000156168	0.00622448	0.813627	0.998906	1.23548	2.66569	2.00973	2.22583
NUFIP1	2.40926	1.26859	0.000156713	0.00623062	1.39134	1.34663	1.3405	3.37024	3.43128	2.69587
SMN1	2.11257	1.079	0.000159262	0.00631619	4.28146	1.73718	8.48981	6.30942	12.6157	9.11362
RBCK1	2.03625	1.02591	0.000160023	0.00633066	21.4365	15.0402	13.4908	25.5779	29.8965	28.3479
TMEM170B	0.433967	-1.20434	0.000161472	0.00637215	2.28315	3.62189	4.3682	1.1945	1.78906	1.61317
SCX	0.252347	-1.98652	0.000161912	0.00637374	2.39118	1.80496	1.23461	0.308135	0.507186	0.284533
NTN1	0.418407	-1.25702	0.000162366	0.00637587	3.45779	3.78866	3.13983	1.05603	1.2148	1.31458
TNFRSF9	0.437884	-1.19138	0.000163387	0.00640018	3.10048	3.33911	3.3381	1.29122	1.65827	1.11327
KIFC1	0.446101	-1.16456	0.000166149	0.00649242	5.76452	8.99933	8.95583	2.23645	3.97955	3.49342
THAP1	2.20893	1.14335	0.000167228	0.00651863	5.39539	5.52478	5.80587	11.4788	12.6756	11.9697
ZNF33B	2.1005	1.07073	0.000168538	0.00655366	2.12507	4.94249	5.23593	8.19354	8.75501	8.58668
STRIP2	0.345757	-1.53217	0.000169327	0.00656832	2.5507	3.67573	5.16414	1.05953	1.64004	1.17167
BABAM2	2.15196	1.10565	0.000170879	0.00661245	7.55296	7.74213	7.81904	14.9255	14.2942	16.1104
C2orf48	0.0566004	-4.14304	0.000172694	0.0066665	0.204383	0.432063	0.386406	0	0.0730549	0
SH3PXD2A	0.47492	-1.07424	0.000175102	0.00674311	3.1223	4.96217	4.98695	1.75421	1.99268	1.9447
DDX58	0.448092	-1.15813	0.000178582	0.00686055	3.16818	3.95032	5.14493	1.39297	2.02541	1.97805
AHCYL2	0.47099	-1.08623	0.000179468	0.00687803	7.14461	11.0091	12.3162	3.32123	5.41188	5.11181
SC5D	0.482073	-1.05268	0.000184706	0.00706181	14.6633	16.0261	17.0745	6.5714	9.08042	7.92918
MYLIP	2.48845	1.31525	0.000187172	0.00713896	2.86484	3.69258	3.72376	9.80055	7.7451	7.19629
EMP2	0.467326	-1.0975	0.000189011	0.00719188	8.40006	6.43351	7.19057	2.87065	3.49412	3.23268
RHOB	2.26563	1.17991	0.000191736	0.00727822	24.2681	10.7702	10.1085	30.5317	32.8937	29.6894
CLSTN3	0.183441	-2.44661	0.000194164	0.0073491	1.61226	3.91042	3.58652	0.364837	0.463547	0.684442
SPRY4	2.08181	1.05784	0.000194526	0.0073491	3.4868	3.60971	3.67941	6.14358	7.86099	6.90274
TTC32	0.240999	-2.0529	0.000197144	0.00743042	4.26938	2.87811	2.31502	0.253357	0.808238	0.316032
KIF18B	0.219208	-2.18963	0.000201093	0.00756137	2.23161	3.6039	3.86629	0.261635	0.991036	0.569318
USPL1	2.10341	1.07273	0.000202487	0.00759587	2.92823	4.06486	5.02429	6.99863	8.93773	8.22452
ZBTB2	2.11628	1.08153	0.000203247	0.00760181	2.78986	4.06974	4.60174	6.58215	8.5697	6.84294
MTHFR	0.409756	-1.28716	0.000203599	0.00760181	1.31361	1.65733	1.77868	0.475366	0.690217	0.576879
GATD1	0.436008	-1.19757	0.000204848	0.00762905	4.21938	4.49558	4.90306	1.1098	2.22197	1.65903
TAPBP	0.491467	-1.02483	0.000205285	0.00762905	39.2061	52.7688	49.7237	18.3694	21.8459	22.4686
WDR62	0.432016	-1.21084	0.000209254	0.00775844	2.30121	2.30131	2.47897	1.08814	0.886053	0.848506
TMEM45B	2.21862	1.14966	0.000212854	0.00787363	5.49446	3.28956	4.40593	7.70315	10.8383	8.44224
LPCAT4	0.488135	-1.03465	0.000217903	0.00804174	31.4085	27.2695	25.3333	12.4733	12.6726	12.321
SEMA6B	0.463493	-1.10938	0.000220038	0.00810082	15.7498	14.1196	11.1922	4.50165	6.14838	4.59753
FYTTD1	2.04151	1.02963	0.00022052	0.00810082	9.572	15.0392	15.831	23.8149	31.9659	25.4191
POLE2	0.404489	-1.30583	0.000222685	0.00816155	3.13026	3.06108	3.2249	0.857684	1.55623	0.910987
SGO2	0.169751	-2.55851	0.000223419	0.00816967	0.535355	1.76513	2.45483	0.231006	0.280337	0.27748
PLD6	2.11521	1.0808	0.000225566	0.00822929	12.2878	9.79958	7.86603	17.8496	21.3933	19.0421
PPEF1	0.237835	-2.07197	0.000228273	0.00830902	0.566253	0.289881	0.588867	0.122717	0.106945	0.140106
REEP3	0.465907	-1.10188	0.000229696	0.00833076	2.22726	3.4913	4.17902	0.926075	2.03663	1.72942
CREB5	2.67086	1.4173	0.000229915	0.00833076	0.211342	0.187582	0.15609	0.586086	0.505999	0.439166
PDIA4	1.96692	0.975939	0.000232711	0.00841297	194.699	180.196	173.756	257.799	384.187	336.848
BRAP	2.11294	1.07925	0.000235672	0.00849045	4.40556	4.47791	4.32054	8.18126	8.11982	8.7345
PITX1	0.479132	-1.06151	0.00023592	0.00849045	71.4157	55.198	44.2648	17.4592	21.8836	22.6667
ZCCHC7	2.02021	1.01451	0.000242289	0.00870002	5.21266	8.21339	7.48217	11.8599	14.8627	14.7626
MMS22L	0.447137	-1.16121	0.000245258	0.00878684	0.837388	1.46983	2.03077	0.450412	0.59972	0.722753
AURKB	0.311569	-1.68237	0.000252797	0.00903664	10.3609	4.38765	3.23138	1.79149	1.43384	1.57733
MAFF	2.08694	1.06139	0.000254791	0.00908755	66.8385	39.8783	34.0908	95.3475	76.9689	87.0775
GMPR2	2.03965	1.02832	0.000255721	0.00909846	17.0977	12.2201	10.8612	26.8101	25.8355	24.609
GJB3	0.494382	-1.0163	0.000256238	0.00909846	79.8122	62.826	55.6559	26.7642	29.7421	27.5041
CSKMT	2.67088	1.41732	0.000257557	0.00912497	3.77889	1.70173	1.0092	5.13535	5.46821	5.64539
HYAL2	0.434909	-1.20121	0.000258518	0.0091342	8.36492	7.47887	6.97343	2.77048	2.66599	3.0008
C5AR1	4.74465	2.2463	0.000258964	0.0091342	0.31978	0.155139	0.0738662	0.955257	0.65487	0.713274
KCNN4	0.179906	-2.47468	0.000259584	0.00913585	2.61985	1.12945	1.4256	0.0798399	0.368626	0.51893
SLC9B1	48.1307	5.58889	0.000263142	0.00924068	0	0	0	0.172856	0.178855	0.212786
HIST3H2A	2.32782	1.21898	0.000265528	0.00930398	18.9173	20.8186	13.7767	34.8094	45.9524	29.0925
TULP3	2.01608	1.01155	0.000267214	0.00934252	10.6379	18.3434	16.2012	26.9768	29.0205	26.5756
BCL2L2	0.462659	-1.11198	0.000268234	0.00935767	11.1288	12.3127	11.6243	4.13933	6.4533	4.91945
STX1B	0.222081	-2.17084	0.000272612	0.00948962	0.170211	0.479419	0.336929	0	0.0684048	0.0457801
AGER	0.29584	-1.75711	0.000273449	0.00949802	1.0675	1.11096	0.635675	0.358556	0.233366	0.143193
HS3ST3B1	0.361189	-1.46918	0.000276831	0.0095946	1.13968	1.31162	1.03503	0.310138	0.400733	0.489371
SLC26A10	0.210479	-2.24825	0.000278211	0.00962153	0.0813424	0.275649	0.277134	0	0.156779	0
PNPLA3	0.265458	-1.91344	0.000281986	0.00973097	1.97539	2.99611	3.74089	1.05513	0.855739	0.664911
AGPAT4	0.431936	-1.21111	0.000283934	0.00977701	1.43117	1.81099	1.74303	0.75052	0.866735	0.492262
EPS8L1	0.189093	-2.40283	0.000285114	0.0097965	2.50754	1.10277	0.824182	0.12704	0.420302	0.195874
ZNF251	2.15305	1.10638	0.000286807	0.00983347	2.22214	3.09014	2.44889	5.12632	5.27442	5.38899
PFKFB2	0.466704	-1.09942	0.00029089	0.00995207	2.40282	3.52109	3.67572	1.02194	1.736	1.52076
RDH11	0.499021	-1.00283	0.0002917	0.00995838	45.7318	46.678	45.4228	20.938	23.4051	21.8629
EVPL	0.466065	-1.1014	0.00029848	0.0101681	4.25174	3.6613	3.08352	1.35306	1.40703	1.20147
ZNF574	2.10451	1.07348	0.000303898	0.0103306	4.54436	5.17454	3.94645	8.21699	9.32714	6.44106
THADA	2.11203	1.07863	0.000307616	0.0104347	1.75415	2.13665	2.16557	3.66873	4.40925	4.546
UBC	1.9912	0.993637	0.000309867	0.0104789	226.686	177.559	149.639	372.133	327.471	351.037
COCH	0.485057	-1.04377	0.000310788	0.0104789	12.6721	14.3942	14.0791	6.6152	7.51377	6.02433
ZBTB1	0.485848	-1.04142	0.000311122	0.0104789	6.03503	7.24861	9.25575	3.4654	3.98211	3.78974
ZNF561	2.14106	1.09832	0.000311547	0.0104789	1.68371	2.50549	2.42196	4.89838	4.04456	4.42827
REC8	0.34619	-1.53037	0.000315389	0.0105858	0.993398	0.778073	1.03751	0.114451	0.387993	0.350883
HSD17B14	2.67201	1.41792	0.00032589	0.0109153	2.40315	1.17869	1.05856	3.43934	3.07647	4.21787
PLEC	0.356436	-1.48828	0.000335643	0.0112183	8.40025	13.5611	11.2568	2.56558	3.7843	3.3439
ZC3H4	0.476586	-1.06919	0.000337071	0.0112425	2.21643	3.24221	2.76695	0.874492	1.28715	1.32802
SPC25	0.346779	-1.52791	0.00033887	0.0112701	5.92105	4.50459	4.96085	2.65942	0.993754	1.78537
BRICD5	0.175689	-2.5089	0.00033931	0.0112701	1.55737	0.454414	0.634018	0	0	0.361634
REP15	0.116733	-3.09872	0.000340258	0.011278	1.64518	0.813745	2.00959	0.49488	0	0.0578928
CAPN15	0.366259	-1.44906	0.000342938	0.0113433	4.03332	6.44217	6.05699	1.76327	1.51179	1.86805
BANP	2.20431	1.14033	0.000350992	0.0115856	1.06181	0.894584	0.896635	1.7041	1.32508	1.9317
PHF14	0.491749	-1.02401	0.000353016	0.0115973	1.40308	2.08995	2.63723	1.02135	0.995403	0.994965
CAPN5	2.1179	1.08263	0.000353976	0.0115973	1.95073	3.162	3.09482	5.61454	5.31434	4.63443
PPP1R11	2.00441	1.00318	0.000353978	0.0115973	22.4572	22.2472	16.8723	35.9961	39.1737	38.7518
ATP11C	0.445547	-1.16635	0.000354256	0.0115973	2.08628	3.68922	4.56507	1.09642	1.62904	1.31052
PSMF1	1.98146	0.986564	0.000356414	0.0116441	4.98324	5.63	4.69209	8.92463	10.1171	9.36901
LPXN	2.28112	1.18974	0.000361269	0.0117785	0.757934	0.641145	0.686731	1.2375	2.32695	1.79374
MAP3K6	0.398318	-1.32801	0.000362772	0.0118034	1.43841	1.47532	1.11784	0.487779	0.453228	0.327125
GRPR	0.330347	-1.59795	0.000364928	0.0118494	2.09273	4.05052	4.96691	0.550394	1.35599	1.87919
TAF1D	1.9758	0.982437	0.000373325	0.0120974	48.5857	68.4115	67.8684	119.522	130.922	128.735
HMGN5	0.385924	-1.37361	0.000375707	0.0121499	0.984995	1.71505	2.27149	0.804096	0.776257	0.305637
SPATA7	2.19181	1.13213	0.000376792	0.0121603	2.34852	2.4829	2.28339	4.33944	4.928	5.19212
HSPD1	1.96518	0.974658	0.000378498	0.0121686	502.479	413.533	380.387	810.331	821.253	843.633
LAMP3	1.98618	0.989998	0.000378574	0.0121686	3.53279	5.72668	5.54353	7.92917	10.3296	9.02859
CCDC81	15.1923	3.92527	0.00037966	0.0121789	0	0.0099664	0.0202609	0.206826	0.161184	0.0541943
NPM1	1.96163	0.972054	0.000381485	0.0122129	874.642	597.127	563.084	1259.18	1296.61	1326.54
MXD1	2.0149	1.01071	0.000385278	0.0122889	4.73484	8.1289	9.18692	13.6546	14.7357	13.8645
EEF2	1.93274	0.950648	0.000385401	0.0122889	1197.91	1509.54	1207.64	1894.4	2349.28	2197.51
AGRN	0.497074	-1.00847	0.000387403	0.0122923	12.3494	11.1236	10.5754	3.49162	4.98702	4.37854
CSPG5	0.426242	-1.23026	0.000387568	0.0122923	4.49525	3.34972	2.87962	0.741422	1.7811	1.52105
ACSL4	0.495547	-1.01291	0.000387822	0.0122923	10.1046	15.3364	18.669	6.26188	8.86943	6.97499
MUC6	0	#NAME?	0.000393968	0.0124624	0.0133844	0.0575427	0.0385913	0	0	0
SPNS2	0.393888	-1.34414	0.000396752	0.0125256	8.68903	6.61774	4.1662	1.64624	2.55437	2.28724
RGS2	2.07617	1.05392	0.000403153	0.0126933	13.408	8.4189	11.2108	24.839	21.7872	20.5027
FANCA	0.402976	-1.31124	0.000404064	0.0126933	1.78867	3.16875	3.76489	0.687806	1.30384	1.01961
NCAPD3	0.448568	-1.1566	0.00040486	0.0126933	4.9527	9.03362	8.69644	2.55415	3.54914	3.2072
SH2D2A	2.19843	1.13648	0.000405325	0.0126933	3.30092	2.11329	1.75107	4.07877	4.25256	4.50959
GLIPR1	0.508602	-0.97539	0.000406046	0.0126933	20.6325	33.6253	40.7948	13.3101	17.2056	15.8466
LRRC3	0.423824	-1.23846	0.000410203	0.0127733	1.56025	2.66083	2.44795	0.57604	0.945108	0.955719
PPT2	0.471168	-1.08569	0.000410206	0.0127733	7.75943	6.6238	7.04008	3.6675	2.20872	3.24768
FANCI	0.494581	-1.01572	0.000413991	0.012866	11.7272	12.6541	12.6868	5.0736	7.41979	6.09569
BTG3	1.97627	0.982782	0.000415681	0.0128894	43.8415	26.5304	25.8236	55.9184	59.5067	58.9281
APOL1	0.28803	-1.79571	0.000416361	0.0128894	3.33305	1.96269	1.82443	0.243668	0.911701	0.673269
STK32A	2.25797	1.17503	0.000428183	0.0132297	0.66152	0.661361	0.706403	1.074	1.74185	1.39653
SLC26A9	0.301402	-1.73024	0.000430699	0.0132817	0.341346	0.600833	0.549344	0.205087	0.138221	0.118976
FAM20C	0.422816	-1.2419	0.000434689	0.0133789	1.71136	1.07656	0.90092	0.399148	0.544458	0.39151
HR	0.459163	-1.12292	0.000439899	0.0134912	4.98987	3.90924	3.8796	1.07573	2.10005	1.66562
SLC16A13	0.402084	-1.31443	0.00044122	0.0134912	7.37115	8.25192	7.24858	2.43709	2.44879	3.18887
PRDM4	1.98288	0.987594	0.000441584	0.0134912	4.13406	6.95026	6.33177	8.88545	12.0635	10.6324
NDC80	0.46118	-1.1166	0.000442609	0.0134912	6.89191	6.17466	7.00669	2.23858	3.61983	3.14552
SGO1	0.476903	-1.06823	0.000443045	0.0134912	1.71834	2.78524	3.01892	1.3554	1.01461	0.994229
RASSF5	0.494126	-1.01705	0.000443415	0.0134912	16.3203	15.5205	13.9835	5.6006	7.38732	6.84358
PAQR4	0.482686	-1.05084	0.000445388	0.0135254	19.7383	18.034	14.1392	7.27903	7.5926	6.83486
TMEM74B	0.419023	-1.2549	0.000449956	0.0136381	3.50109	2.08839	1.63853	1.07203	1.04697	0.671527
SLC35E2A	0.360989	-1.46997	0.000451163	0.0136488	0.80697	1.27495	1.40402	0.356993	0.491984	0.419003
ZDHHC11	0.338349	-1.56342	0.00045379	0.0137022	1.35187	2.39898	2.28308	0.468391	0.673165	0.69304
VIPAS39	2.06708	1.0476	0.000455591	0.0137306	2.93803	4.06094	3.9	7.39512	6.42174	7.30957
PLEKHB1	2.00531	1.00383	0.000456911	0.0137444	5.60468	3.67365	3.32748	5.75208	8.57268	7.89706
FDPS	0.151372	-2.72383	0.000459053	0.0137828	105.828	45.3298	45.126	10.2522	9.67132	8.00213
ERCC6L	0.434574	-1.20232	0.000461456	0.0138182	1.92812	2.39258	2.66794	0.791134	0.921561	1.22628
GEN1	0.292221	-1.77487	0.000462112	0.0138182	0.473809	0.982373	1.26945	0.128502	0.374478	0.27201
PRSS16	2.03291	1.02355	0.000462832	0.0138182	12.454	10.5916	8.9977	19.7703	23.8285	19.6427
SSFA2	0.481802	-1.05349	0.00046607	0.0138889	16.5802	31.7119	33.6969	10.6254	15.4029	13.2412
APOL6	0.46933	-1.09133	0.000467823	0.0139151	3.07563	5.36514	6.44136	1.64745	2.69802	2.48285
CLU	2.08904	1.06284	0.000473583	0.0140238	59.1111	32.5896	28.1339	77.9843	73.869	74.876
PIF1	0.204073	-2.29284	0.000473682	0.0140238	1.22764	0.448754	0.786053	0.116056	0.187681	0.0807218
MDFIC	0.421843	-1.24522	0.000474116	0.0140238	1.95776	2.58879	3.09693	0.789749	1.56105	1.03917
BRI3	2.1488	1.10353	0.00048218	0.0142359	7.10003	3.3751	2.3304	7.44492	6.44512	7.09286
PNLDC1	Inf	Inf	0.000484106	0.0142664	0	0	0	0.144788	0.0176757	0
SPRY2	0.516965	-0.951862	0.000486248	0.0143015	68.175	71.7726	62.4531	31.3787	33.2135	30.9866
TOX2	1.98166	0.986709	0.000487094	0.0143015	8.6893	8.05017	5.71683	10.2679	12.2842	13.5364
EPB41L3	0.376942	-1.40759	0.000490478	0.0143744	0.884185	0.856899	0.87357	0.156379	0.285501	0.371438
AP5B1	0.4684	-1.09419	0.00049383	0.0144461	3.74495	4.91419	5.18142	1.43846	2.22272	2.21963
CFH	0.139796	-2.83861	0.000496543	0.0144989	0.103852	0.335952	0.307771	0	0.0468611	0.0692581
MRPL10	1.94225	0.957727	0.000500323	0.0145825	46.9498	31.6966	22.5763	52.2927	57.1641	55.8456
PDE6G	5.80741	2.5379	0.000502592	0.0146219	0.221716	0.0201019	0.0386408	0.525497	0.747478	0.503921
POLL	2.02831	1.02027	0.00050599	0.0146861	5.01138	3.99185	3.64259	7.20614	8.83555	5.61676
WDR76	0.474031	-1.07695	0.000506641	0.0146861	3.79097	6.38236	5.72216	1.77497	2.46637	2.76139
GALNT1	0.498422	-1.00456	0.000508162	0.0147035	11.9086	18.0836	20.9257	6.14522	9.66817	8.88838
PIP4P2	2.06537	1.0464	0.000511416	0.0147708	2.95794	3.64054	3.42693	4.73627	8.86305	6.26205
PRAF2	1.98377	0.988245	0.000516661	0.0148954	13.8402	16.5503	13.2413	24.0325	26.8519	24.7015
MGAT4A	0.486601	-1.03919	0.00052532	0.0151176	2.48501	4.38345	5.06672	1.49194	2.03215	2.10562
BIRC3	0.385608	-1.37479	0.000527082	0.015141	14.181	29.9409	39.1716	9.01578	11.5189	11.1347
C19orf48	1.94823	0.962165	0.000535226	0.0153473	47.0183	24.5592	20.3303	50.5443	51.6116	48.256
MFAP1	1.95903	0.970138	0.000537662	0.0153895	14.2746	11.7109	13.4058	22.0652	26.8187	21.8736
SLC36A4	0.421825	-1.24528	0.000553907	0.0158261	0.943051	1.58358	2.48284	0.56884	0.698628	0.737527
ZMYM5	2.03738	1.02672	0.000558045	0.0159158	3.35536	4.30902	5.19794	9.12712	8.53256	8.43489
TICRR	0.375017	-1.41497	0.000560997	0.0159714	1.7974	3.11676	3.66692	0.82996	1.08622	1.09775
PLBD1	0.493217	-1.01971	0.000563124	0.0160034	15.9504	16.7452	17.8109	6.23507	8.8976	9.05336
C7orf61	4.90153	2.29323	0.000565747	0.0160493	0.461632	0.0546051	0.397184	1.17907	1.55756	2.85926
TIGD2	2.11327	1.07948	0.000570751	0.0161625	3.86336	4.39079	3.49244	7.44584	7.99399	9.62057
CEBPG	1.93124	0.949524	0.000574142	0.0161713	32.4661	28.3365	27.3858	52.9766	57.4501	55.7806
CTDSP1	0.478095	-1.06463	0.000574785	0.0161713	6.53816	5.08516	4.79219	1.6825	2.29377	2.13798
C4orf3	0.51847	-0.947667	0.000574793	0.0161713	44.6717	44.508	41.7483	22.5435	22.8239	22.8399
TAF7	1.96374	0.973603	0.000575118	0.0161713	24.1515	20.524	22.1099	41.8677	41.7478	41.1157
RAB11FIP3	0.465986	-1.10164	0.000579403	0.0162631	2.56107	3.30524	3.26956	0.904317	1.56275	1.15868
CTSS	0.399371	-1.3242	0.000586003	0.0164194	3.37935	2.86927	2.65123	1.27994	0.713302	1.59893
PMEPA1	2.36256	1.24035	0.000587525	0.0164332	4.0944	1.7223	1.4959	4.91345	4.44479	5.25844
HSD17B12	0.506922	-0.980165	0.000590013	0.0164452	29.1296	27.1742	33.356	11.7381	16.4071	15.4936
TMC5	0.470572	-1.08751	0.000590981	0.0164452	1.57548	2.47357	2.37412	0.91877	1.09649	0.834387
KIF11	0.48913	-1.03171	0.00059105	0.0164452	3.32966	5.70157	6.17628	1.99575	2.74315	2.56939
PDLIM1	1.93892	0.955254	0.00059959	0.0166538	110.29	81.073	70.404	150.602	141.675	154.501
CSF1	0.45582	-1.13347	0.000600971	0.0166631	2.24998	2.44263	2.22829	1.07252	0.874648	0.783962
ACTBL2	0.0743647	-3.74924	0.000604906	0.0167431	0.427676	0.309591	0.351138	0.0708677	0	0
CRIPAK	0.374269	-1.41785	0.000607837	0.0167685	1.65006	2.70238	2.75535	1.1578	0.707658	0.473765
CBX6	0.507404	-0.978793	0.000607929	0.0167685	12.9964	13.9076	12.3408	5.68204	7.01393	5.20505
BEST1	2.71065	1.43864	0.000611286	0.016832	0.140926	0.292438	0.195758	0.57028	0.519646	0.518279
TMEM230	1.93045	0.948938	0.000612837	0.0168456	14.1538	13.0033	12.0692	20.3903	25.211	21.7286
BAG2	1.98287	0.987587	0.000615372	0.0168862	7.53383	6.67509	6.11284	12.9457	15.5077	12.5845
PDE4B	0.341536	-1.54989	0.000616771	0.0168955	0.619572	1.12189	1.30116	0.21372	0.482967	0.349054
NLRP11	4.32201	2.1117	0.000623503	0.0170506	0.12021	0.0954855	0.164931	0.265779	0.697917	0.481519
CTBS	2.14347	1.09995	0.000626042	0.0170885	2.05377	2.78975	3.37464	4.45554	8.05393	6.04711
CD72	4.28771	2.10021	0.000627031	0.0170885	0.105556	0.284068	0.247705	0.447057	0.673486	0.764857
LRRC58	0.398232	-1.32832	0.000637315	0.0173257	5.91207	16.1987	20.0539	4.00173	6.54293	4.84742
PTK2B	0.488178	-1.03452	0.00063791	0.0173257	4.72048	5.75186	4.10442	1.60203	2.29317	2.31392
ACVR1C	0.22124	-2.17632	0.000639871	0.0173494	0.206119	0.642914	0.742135	0.131892	0.175066	0.0333678
YOD1	0.408898	-1.29019	0.000645167	0.0174633	4.48635	10.3547	12.1525	3.02514	3.63494	3.93342
UGDH	1.96368	0.973558	0.000665536	0.0179659	9.8492	12.7907	11.523	20.0946	22.341	22.8522
SLCO1B3	0.522416	-0.93673	0.00066778	0.0179659	78.9466	74.8858	87.2022	37.951	49.1907	44.7699
MARVELD1	0.502113	-0.993917	0.000667786	0.0179659	17.0582	16.0175	14.7486	7.60583	7.87544	6.03858
SRSF1	0.524822	-0.930099	0.000668241	0.0179659	36.5445	45.4365	50.0048	21.43	25.7419	22.224
IQGAP2	0.47417	-1.07652	0.000669872	0.0179794	2.24416	2.59047	3.30059	0.668667	1.52804	1.45528
KLHL25	2.5321	1.34033	0.000674614	0.0180557	0.894313	0.863101	0.835614	1.95392	2.22125	1.22427
ZBTB7C	0.446275	-1.16399	0.000674978	0.0180557	0.9218	1.03669	1.25315	0.408391	0.38623	0.501035
PCNT	0.271472	-1.88112	0.000677646	0.0180967	1.01649	2.0032	2.04419	0.375235	0.546628	0.324074
HLF	2.60426	1.38087	0.000685665	0.0182674	0.349773	0.368648	0.544529	1.04873	1.11033	0.961259
TAOK2	0.484863	-1.04435	0.00068633	0.0182674	2.97026	3.1295	2.99417	1.17888	1.37489	1.35772
L3MBTL4	2.12913	1.09027	0.000689893	0.0183316	0.251697	0.369369	0.512939	0.474948	0.677224	0.860023
ETNK1	0.50456	-0.986902	0.000693448	0.0183954	3.30446	6.21699	7.04203	2.40453	3.23195	2.63169
ZNF514	0.385136	-1.37656	0.0007006	0.0185543	1.72174	3.26247	3.89606	0.903719	1.3496	0.92926
RNF20	2.00908	1.00653	0.000705083	0.018642	2.60576	3.51437	3.01147	5.95893	6.33832	5.2758
TAF9	1.97019	0.978335	0.000712462	0.0187796	17.402	33.3159	29.6123	49.4564	47.5343	46.281
ST14	0.522664	-0.936043	0.000712643	0.0187796	46.3056	44.5118	38.9625	17.969	19.2985	18.7782
ZNF77	2.41034	1.26924	0.000715312	0.0188188	3.42269	1.82576	1.42805	5.92397	4.42197	5.67775
ACAT2	0.155084	-2.68888	0.000727429	0.0191061	57.8796	28.563	32.4842	6.21166	6.13353	6.15403
DOCK10	0.117036	-3.09498	0.000731149	0.0191722	0.0561067	0.0667601	0.0789071	0.00906461	0.00390958	0
WDHD1	0.487724	-1.03586	0.000734546	0.0192297	2.87317	4.19819	4.76097	1.31127	2.11507	2.05872
AGBL5	1.92687	0.946256	0.000742064	0.0193936	9.30826	11.8986	10.9447	17.3786	20.0386	18.9521
DGKQ	0.408105	-1.29299	0.000743239	0.0193936	3.69797	2.12463	1.61355	0.713395	0.944848	0.734017
CASKIN1	0.458224	-1.12587	0.000749415	0.0195145	2.62904	2.5705	2.59761	0.904129	0.858381	0.849048
TMEM143	0.388712	-1.36323	0.000751176	0.0195145	2.6928	3.41418	2.55333	1.19892	1.19842	0.56684
LOC107984751	0.160053	-2.64337	0.000751547	0.0195145	0.207396	0.452177	0.673035	0.0784458	0.0975252	0.0256147
EPHA1	0.495872	-1.01196	0.000752775	0.0195146	6.71223	7.41697	7.75624	2.40511	3.46628	2.90273
MUC1	0.162631	-2.62032	0.000764592	0.0197707	1.25405	2.0881	3.35891	0.280822	0.442232	0.307024
KAT2B	0.447454	-1.16019	0.000765132	0.0197707	2.60724	4.31809	5.67189	1.33663	2.16745	1.78657
EMP3	0.194666	-2.36093	0.000767579	0.0197714	33.2146	14.0638	12.0736	2.4245	3.6263	5.73435
IGSF1	0.0396249	-4.65745	0.000767639	0.0197714	0.0604127	0.145696	0.108442	0	0.0143032	0
CALCRL	0.0225564	-5.47032	0.000772221	0.019843	0.0364475	0.145157	0.21636	0	0.0107577	0
SEMA3F	0.458664	-1.12449	0.000772909	0.019843	2.8771	2.80624	2.5203	0.921321	1.12751	1.03866
NUDT17	2.50111	1.32257	0.000781059	0.0199783	0.710537	0.480666	0.670249	1.65989	1.66137	1.39199
SLCO4A1	0.431269	-1.21334	0.000781077	0.0199783	19.5896	33.6637	32.5437	8.5219	13.8568	11.321
CLGN	2.08725	1.0616	0.000781939	0.0199783	1.69859	1.37126	1.83001	2.52732	4.59119	3.55186
LOC100130370	0.22693	-2.13968	0.000791481	0.0201083	0.175903	0.952091	0.57619	0.0078649	0.191841	0.195577
FADS1	0.502773	-0.99202	0.000791821	0.0201083	11.4763	20.8131	19.632	8.0048	8.4254	7.67217
MCM8	0.480054	-1.05873	0.000793146	0.0201083	0.875834	1.40572	1.61052	0.483803	0.612494	0.700505
SLC20A2	1.96018	0.970989	0.000793399	0.0201083	3.56172	5.00444	4.4826	7.20849	8.66881	8.04789
IFT52	1.9874	0.990885	0.000794202	0.0201083	6.91067	5.93971	4.8744	10.1373	10.801	11.0309
PI3	0	#NAME?	0.000794595	0.0201083	2.24289	0.914923	1.02919	0	0	0
KBTBD8	2.28141	1.18993	0.000809263	0.020447	0.816931	1.30964	1.52831	3.05057	2.82681	2.38567
ETS2	1.89573	0.922757	0.000812023	0.0204726	17.8374	17.9615	18.1248	30.6524	33.8638	31.3691
LURAP1L	4.40259	2.13835	0.000812843	0.0204726	0.291248	0.221847	0.191008	1.55964	0.84355	0.966051
MED20	2.05331	1.03795	0.000815877	0.0205166	4.37873	4.06779	4.12395	7.82706	8.5797	8.4247
SCARA3	0.468043	-1.09529	0.000817181	0.020517	1.56245	2.40551	2.27689	0.455259	1.23446	0.891647
CSPG4	0.274086	-1.8673	0.00083294	0.0208299	0.697034	1.47272	1.03163	0.139408	0.349076	0.222104
FUS	0.4255	-1.23277	0.000833355	0.0208299	67.256	47.2027	44.0656	20.9964	20.4652	20.3064
RTKN2	0.479762	-1.05961	0.000834327	0.0208299	0.950552	1.6672	1.8646	0.7841	0.644315	0.624868
ZNF438	2.2377	1.16202	0.000835355	0.0208299	0.193472	0.46173	0.407874	0.779381	0.875646	0.704158
TRIOBP	0.504699	-0.986506	0.000836173	0.0208299	2.45156	1.82839	1.56336	0.651923	0.998296	0.839511
PTGES	0.524224	-0.931744	0.000839631	0.0208834	47.3605	41.7264	36.9199	18.8109	17.8379	22.4198
BAIAP3	0.475596	-1.07219	0.000845108	0.0209868	3.31788	2.6442	2.30322	0.866377	1.20906	0.864917
FA2H	0.504693	-0.986523	0.000849321	0.0210587	7.5439	6.672	5.17561	2.47015	2.63228	2.62603
CFDP1	1.92747	0.946706	0.000859948	0.0212891	17.6157	14.153	13.1846	26.314	27.0938	30.1763
NHLH1	13.6468	3.77049	0.000861344	0.0212906	0.0235658	0.0495683	0	0.424168	0.48594	0.289355
CD9	0.396163	-1.33583	0.000869264	0.0214531	409.492	232.866	266.683	108.193	104.578	110.212
SOD2	0.489526	-1.03054	0.000872932	0.0215103	17.3127	14.2398	13.7009	6.90597	7.02659	6.76224
CDC25C	0.399433	-1.32398	0.000875698	0.0215451	1.81126	1.36669	1.30728	0.660045	0.369058	0.518707
TMEM107	0.454261	-1.13841	0.000877334	0.0215521	6.58125	5.49126	4.53054	2.55835	2.44312	1.58328
MOCS1	2.23337	1.15922	0.00087935	0.0215684	1.21058	1.02307	0.815033	2.07667	2.04018	2.2841
U2AF1L4	2.17214	1.11912	0.000883882	0.0216463	4.23072	2.27851	1.70066	4.05294	5.23569	3.98496
FTH1	2.3683	1.24385	0.000900412	0.0220173	4042.03	1718.17	1451.73	5403.83	5293.77	5393.96
PXDN	0.0404036	-4.62937	0.000903878	0.0220682	0.0809015	0.141377	0.102747	0	0.0064689	0
MED29	1.92951	0.948235	0.000908963	0.0221584	8.78845	7.1303	6.35781	12.1388	12.8028	14.8375
ZNF572	0.265541	-1.913	0.000916193	0.0223006	0.590088	0.629908	0.607062	0.0997847	0.225638	0.119727
PRKD2	1.96345	0.973392	0.000921285	0.0223701	5.49232	9.52007	8.60201	13.3813	14.5368	11.5625
ZDHHC9	1.89365	0.921173	0.000921855	0.0223701	8.2822	11.4455	11.2214	16.5799	19.9359	17.8395
CARS2	0.503227	-0.990719	0.000928056	0.0224863	4.52426	4.46149	3.51149	2.18658	2.09923	1.84293
SCARA5	0.243121	-2.04025	0.00093518	0.0226245	0.651666	0.470187	0.76604	0.06119	0.252907	0.14206
C1QTNF6	0.32667	-1.61409	0.000945866	0.0228484	0.751543	1.61598	1.58201	0.405631	0.5265	0.1598
MAP1LC3B	2.05767	1.04101	0.000947649	0.0228568	103.78	54.7885	50.9801	141.883	144.168	144.028
DLGAP5	0.499104	-1.00259	0.000956152	0.0230271	2.68564	5.09354	5.37902	2.28254	2.60961	2.16572
ZNF510	2.13117	1.09165	0.000966341	0.0232374	0.367383	0.842859	0.792033	0.950783	1.3689	1.58128
UPP1	1.94962	0.963193	0.000969077	0.0232461	93.866	39.3355	31.6667	98.2686	95.4252	95.9658
TRIM29	1.87352	0.905755	0.00096962	0.0232461	19.4561	22.9158	19.3195	30.1633	35.7122	32.8223
MAP3K8	0.520506	-0.942014	0.000984269	0.0235619	3.21418	3.80179	4.78718	1.90401	1.71707	2.19262
PBK	0.489143	-1.03167	0.000996232	0.0238125	11.9464	11.9305	12.5603	4.03424	7.52074	6.36711
MYD88	0.517888	-0.949287	0.000999739	0.0238605	14.7	17.1145	15.761	5.85414	8.42475	8.36623
RHOA	1.85717	0.893107	0.00100377	0.023921	242.416	199.555	171.555	339.269	367.464	364.768
ZNF280A	3.52733	1.81858	0.00100564	0.0239297	0.471498	0.348831	0.493977	1.89804	0.984142	1.40872
AR	4.36329	2.12542	0.0010073	0.0239334	0.0294485	0.0253216	0.0251304	0.0722312	0.177486	0.128911
SQSTM1	1.86567	0.899692	0.00101024	0.0239677	365.021	211.41	186.848	419.937	398.576	399.471
NABP1	0.501532	-0.995585	0.00102446	0.0242688	2.75097	4.69072	5.54897	1.52104	2.25629	1.96391
SLC4A8	3.18948	1.67332	0.00102816	0.0243204	0.0406312	0.0799183	0.0563657	0.150858	0.177497	0.22307
TTK	0.526319	-0.92599	0.00103635	0.0244779	4.99731	7.34279	8.19006	4.19364	3.45977	2.85376
MAML3	0.399183	-1.32488	0.00104469	0.0246383	0.5137	0.803613	0.92275	0.194108	0.340611	0.258476
RHBDD2	1.90475	0.929601	0.00104848	0.0246637	12.7056	7.44025	8.31604	15.2451	17.6689	13.7999
MRPL1	2.02089	1.01499	0.00104886	0.0246637	12.633	8.34929	8.81756	21.8266	20.5538	22.4096
STAMBPL1	0.396731	-1.33377	0.00105558	0.024785	1.17608	0.926665	1.08952	0.274648	0.635808	0.166644
LGI2	0.50169	-0.995132	0.00106168	0.0248615	1.59445	3.00919	2.30801	0.899367	1.0411	1.30547
IFIT3	0.454812	-1.13666	0.00106336	0.0248615	2.06014	3.36088	3.41682	1.4312	1.43419	0.89026
NFATC2	0.164764	-2.60152	0.00106351	0.0248615	0.0837963	0.176288	0.149979	0	0.0373775	0.0154564
WNT3	0.396964	-1.33292	0.00107289	0.0250439	2.16468	1.87258	1.60714	0.56054	0.347985	1.0663
FASTKD1	0.502758	-0.992065	0.00108009	0.0251753	2.44545	2.84679	2.67451	1.11067	1.40676	1.43171
MYADM	1.87198	0.904568	0.00108694	0.0252978	28.8721	29.6435	24.8037	43.7728	45.2768	47.1401
EFEMP2	0.451963	-1.14572	0.00108907	0.0253105	4.05955	3.90312	3.80929	1.43351	0.734172	1.34795
KDM4B	0.523165	-0.934662	0.00110811	0.0257156	3.86675	5.21944	4.07527	1.75541	1.81119	2.4072
DOC2A	0.485546	-1.04232	0.0011098	0.0257174	4.35292	4.32942	3.68202	1.37212	2.32993	1.64359
ALOX5AP	4.11483	2.04083	0.00111875	0.0258871	0.419593	0.488404	0.284752	2.69644	2.08643	1.35464
MID1	0.443358	-1.17345	0.00112318	0.0259519	0.75364	1.5721	1.43025	0.409759	0.443303	0.530261
ANTXR2	0.476368	-1.06985	0.0011276	0.0259832	1.10474	1.83243	2.05709	0.528566	0.858241	0.858871
SLC25A27	0.514677	-0.958261	0.00112779	0.0259832	4.88586	6.71106	7.90354	2.93194	3.60063	2.56083
OBSL1	0.311552	-1.68246	0.00113328	0.0260438	1.56524	0.775985	0.773061	0.267465	0.234317	0.391482
CLDN3	3.37201	1.75361	0.00113369	0.0260438	1.05839	0.338613	0.503308	1.55173	1.64346	1.61027
DPH1	2.03004	1.02151	0.00113688	0.0260794	4.50347	8.12659	7.21209	8.97064	14.6664	10.9186
OAS2	0.238738	-2.0665	0.00115136	0.0263739	0.610338	0.785286	1.47195	0.264647	0.254427	0.102315
USP17L2	16.2267	4.0203	0.0011556	0.0264329	0	0.0808202	0	0.216131	0.257148	0.230155
TM4SF1	0.268681	-1.89603	0.00115901	0.0264429	56.693	32.3907	28.3198	12.82	9.26906	9.45749
CDK1	0.530945	-0.913366	0.00116025	0.0264429	17.1075	16.6297	17.2293	9.14459	8.91029	6.99375
EXOSC5	2.02728	1.01955	0.00116101	0.0264429	20.3766	10.7745	11.0345	22.6059	21.8017	22.8706
INCENP	0.511984	-0.965828	0.00117203	0.0266557	4.1874	5.63638	5.38346	1.78152	2.76945	1.90384
ZNF780B	0.410772	-1.28359	0.00117718	0.0267347	0.382815	0.650277	0.910694	0.10385	0.34584	0.435199
CPA4	0.309079	-1.69395	0.00118408	0.0268531	1.02896	1.32367	1.11482	0.361677	0.303009	0.455997
OAS1	0.493092	-1.02007	0.00118737	0.0268703	2.59217	2.42589	3.24622	1.03472	0.88154	1.24902
TRIM7	0.499005	-1.00287	0.00118821	0.0268703	2.1174	2.52478	2.29797	0.818664	0.770931	1.30166
C4orf46	0.487783	-1.03569	0.00119182	0.0269138	6.68741	6.91135	9.04579	2.46126	3.67664	4.94127
C1RL	0.488647	-1.03314	0.00119527	0.0269535	2.76455	2.96939	2.81458	1.35358	1.54064	1.04854
ZNF652	0.473501	-1.07856	0.0012008	0.0270401	1.02943	1.56305	1.70536	0.417206	0.876576	0.658494
SLC43A1	2.00929	1.00669	0.00121371	0.0272757	4.67545	2.63135	2.42803	6.44534	5.11972	5.51859
RPL29	1.84537	0.883911	0.00121469	0.0272757	870.813	450.719	394.658	949.172	929.171	1012.26
CCER2	0.165029	-2.59921	0.00121865	0.0273262	0.213983	0.107275	0.180356	0.0454594	0	0.0302406
RTN2	0.481851	-1.05334	0.0012431	0.0278352	7.15952	4.75587	4.3495	1.71467	2.05709	2.76645
FAM129B	0.400863	-1.31882	0.00126604	0.0283092	100.522	53.4056	44.3531	19.5636	22.0015	20.8076
BEND3	0.420828	-1.2487	0.00126936	0.0283436	0.937033	0.825606	1.0842	0.382568	0.336543	0.352942
ABCB10	0.449472	-1.1537	0.00127991	0.0285394	2.56896	2.54188	2.93435	0.841943	1.19316	1.43704
DNAJB9	1.86723	0.900899	0.00129646	0.0288679	32.746	34.2266	34.1506	60.3775	66.7736	63.5806
SNX5	1.84318	0.882194	0.00129978	0.0289015	55.3182	42.4533	40.8429	77.8869	86.8248	79.7295
SLC12A2	0.517112	-0.951452	0.00130212	0.0289133	1.58627	3.2339	3.63419	1.37362	1.48434	1.35212
TNRC18	0.52806	-0.921227	0.0013046	0.028928	2.72776	3.59877	3.42198	1.44227	1.54563	1.55303
NPC1	0.536952	-0.897135	0.00131694	0.0291611	9.88239	14.7763	14.5984	6.004	7.46098	6.2106
RAB4A	1.93216	0.950215	0.00132099	0.0291811	7.50587	7.47786	6.77552	14.0142	16.8846	14.1105
GINS1	0.481996	-1.05291	0.00132151	0.0291811	5.30548	4.67479	4.54596	2.17994	2.51708	1.65002
CCDC114	0.127633	-2.96992	0.00133159	0.0293632	0.152421	0.227224	0.130531	0	0.0571367	0.0109251
WNK4	0.352148	-1.50574	0.00133462	0.0293894	0.426223	0.782756	0.535587	0.0994181	0.208527	0.109937
DLX2	2.27072	1.18315	0.00134336	0.0295244	4.44401	2.95113	2.55174	7.70487	4.08897	5.6484
TRIM52	0.482923	-1.05014	0.00134606	0.0295244	1.01651	1.42326	1.70077	0.691183	0.598479	0.617098
KCNN1	2.88959	1.53086	0.00134631	0.0295244	0.599129	0.408277	0.233306	1.03826	0.58596	1.07991
TYW1	1.89823	0.924656	0.00135259	0.0296213	2.37467	2.77251	2.76392	3.95974	5.39754	4.86713
IL21R	0.266219	-1.90931	0.00136279	0.0298039	1.21844	0.623831	0.708246	0.230383	0.271939	0.137765
ARPIN	0.495292	-1.01365	0.00136926	0.0299043	2.08203	3.31472	3.05803	1.37447	1.31625	1.49293
VSIG10L	2.03476	1.02486	0.0013769	0.0300299	2.41619	3.59217	2.91737	4.94387	5.27749	7.04464
TIMM9	1.87662	0.908137	0.00138868	0.0301891	28.7087	20.1957	21.9236	42.9328	42.7219	41.4721
ZNF628	0.44197	-1.17798	0.00138874	0.0301891	2.26904	2.05619	1.72379	0.70625	0.676147	0.81109
SUCLG2	1.99347	0.995281	0.00138988	0.0301891	3.03241	3.66204	3.79926	6.85851	6.41845	7.28588
AZIN1	1.84194	0.881229	0.00139224	0.0301992	29.5561	39.0149	36.3972	61.3305	67.4863	62.9994
EFCAB2	0.335774	-1.57444	0.00141138	0.0305729	0.0782357	0.159511	0.127241	0.0241574	0.0102598	0.0111802
FBXW5	1.85486	0.891308	0.00141442	0.0305972	20.3653	15.877	15.4121	21.3464	26.634	27.5227
CEP72	0.514969	-0.957443	0.00142505	0.0307853	9.21969	7.0354	8.13693	3.96447	4.11661	2.87831
FBXL16	0.527892	-0.921684	0.00143044	0.03086	11.6221	7.15727	6.3983	3.9402	3.23135	3.51865
ARMC7	0.429587	-1.21898	0.0014353	0.0309228	5.6093	3.48551	2.96594	1.1935	1.33065	1.70413
YY2	0.0508278	-4.29824	0.0014439	0.0310662	0.126103	0.17943	0.41771	0	0	0.0425625
ESPL1	0.32882	-1.60463	0.0014459	0.0310673	2.07197	4.65191	4.36343	1.00584	0.861673	1.28446
ARL17A	0.292755	-1.77223	0.00144795	0.0310696	0.56305	1.00123	1.56903	0.23285	0.259639	0.330498
PPM1F	0.470645	-1.08729	0.00145143	0.0311023	1.77828	2.7119	2.29991	0.648325	0.980231	1.12483
ZNF512B	0.316185	-1.66116	0.00145578	0.0311538	0.4126	0.509411	0.645698	0.0685169	0.244737	0.0979508
KRT34	0.459266	-1.1226	0.00146076	0.0312116	13.0277	8.92311	6.46661	3.97515	3.86506	3.4068
AARS	1.80402	0.851212	0.00146255	0.0312116	121.681	123.211	106.414	166.332	217.748	185.92
ZNF296	2.10148	1.0714	0.00146438	0.0312116	6.3014	3.34451	3.32123	6.44297	7.64487	6.47601
DENND3	0.474227	-1.07635	0.00146632	0.0312116	2.42097	3.60998	3.27354	1.17982	1.47241	1.13613
CMPK2	0.161174	-2.63331	0.00147349	0.0312914	0.547252	0.499011	0.502729	0	0.230666	0.0390932
PTGES3	1.84257	0.881719	0.00147399	0.0312914	81.2893	72.9668	65.1042	134.061	123.351	121.411
DTX3L	0.440044	-1.18428	0.00148519	0.0314872	3.86902	8.18401	8.57113	2.77804	3.34588	2.38114
CCNB1IP1	1.82968	0.871591	0.00149119	0.0315725	150.828	106.781	88.1728	195.32	202.528	200.885
SEMG1	0	#NAME?	0.00149916	0.0316671	0.118847	0.109063	0.287166	0	0	0
TRIM41	0.520483	-0.942077	0.00149963	0.0316671	5.56955	8.14706	6.7043	3.15132	3.29471	2.83524
LMNB1	0.518394	-0.947878	0.00150285	0.0316709	13.559	13.3515	13.6138	5.1019	7.65147	7.34935
SLCO3A1	0.509109	-0.973953	0.00150379	0.0316709	3.12641	3.13729	3.27792	1.40031	1.62792	1.75161
MVD	0.268504	-1.89698	0.00152365	0.0320469	41.1867	13.8151	14.5371	4.75888	4.30666	4.24365
UTS2B	0.402176	-1.3141	0.00152965	0.0321307	0.830207	1.03468	1.49565	0.475308	0.54996	0.419191
QPCTL	0.45426	-1.13841	0.00153448	0.0321899	5.30698	3.16629	3.11852	1.09901	1.66737	1.44966
FAM78A	0.346563	-1.52881	0.00154966	0.0324654	0.771665	0.748327	0.689222	0.173843	0.356217	0.0745303
NBPF1	1.81799	0.862341	0.00155308	0.0324944	4.25084	4.49581	4.45581	6.12243	8.74313	7.05734
TOP2A	0.383317	-1.38339	0.0015567	0.0325275	9.50465	21.9642	24.7251	5.64765	7.48302	6.92683
SLC16A6	3.46388	1.79239	0.00156026	0.0325593	0.112021	0.122678	0.289357	0.34369	0.767139	0.597631
MCM6	0.536509	-0.898327	0.00156326	0.0325793	11.3149	12.3204	11.7221	6.19672	6.63286	4.72935
ORC6	0.472361	-1.08204	0.00159539	0.0331275	9.59522	5.82403	5.87325	2.94183	2.68186	3.63137
EIF3CL	1.84376	0.882655	0.00159542	0.0331275	5.69838	2.89424	2.08127	5.51947	4.86209	4.05714
RAD54L	0.467711	-1.09631	0.00159581	0.0331275	2.66346	3.50936	3.70516	1.22744	1.51626	1.51048
TMC8	0.422582	-1.2427	0.00160127	0.0331573	1.08278	0.699154	0.773507	0.313252	0.247223	0.300258
SCAMP5	0.460689	-1.11814	0.0016014	0.0331573	2.66336	2.72425	2.40548	1.1395	1.35496	0.807764
DUSP5	0.54605	-0.872894	0.00160585	0.0331897	500.36	376.091	324.385	188.929	199.587	205.438
CAPN10	0.467431	-1.09717	0.00160713	0.0331897	7.25522	4.72965	3.89681	1.74166	2.02461	2.00616
SUV39H1	0.437817	-1.1916	0.00161609	0.0333316	1.97663	1.87362	1.66945	1.07258	0.548933	0.485215
CDX2	1.86972	0.902823	0.00162911	0.0335567	5.54629	4.24704	4.56246	5.95382	8.58387	8.19561
MCOLN3	0.393793	-1.34449	0.0016326	0.0335853	2.56913	3.21345	4.44892	1.60765	1.2867	1.0817
SHMT2	1.81172	0.85736	0.00164131	0.0337069	77.861	62.5063	47.4603	91.6357	95.8608	94.7227
CCNE2	0.407407	-1.29546	0.00164274	0.0337069	0.978752	1.50155	1.48638	0.435262	0.510616	0.562333
EFCC1	2.57445	1.36426	0.00166276	0.0340737	0.268198	0.239741	0.171374	0.127707	0.618681	0.459875
ARIH2OS	3.10323	1.63377	0.00166558	0.0340763	1.78904	1.04743	0.60531	2.56555	3.21329	3.84529
SH2D6	0.253377	-1.98064	0.00166716	0.0340763	0.0941479	0.20161	0.22446	0.0162875	0.0678181	0.0225783
MRPS2	1.82325	0.866513	0.00168278	0.0343445	66.4225	53.2776	45.0191	76.5964	82.1735	86.6413
VARS2	0.489268	-1.0313	0.00168459	0.0343445	2.94576	4.3214	4.6917	1.60673	2.25527	1.66268
JMJD6	1.85019	0.88767	0.00168935	0.0343976	10.7973	6.9851	6.60614	14.0112	13.5417	14.5592
PINX1	1.88996	0.918353	0.00170089	0.0345883	12.2809	8.07558	7.54238	14.4983	16.0202	17.4699
EPSTI1	0.436359	-1.19641	0.00170406	0.0346087	0.453932	0.438014	0.58405	0.211514	0.176675	0.159882
MAPRE1	1.82799	0.870256	0.00170653	0.0346114	30.6345	33.1409	31.1735	52.1911	60.0766	57.5785
UGT1A6	2.52041	1.33366	0.00170885	0.0346114	2.59622	3.38458	3.58795	4.99382	9.7656	9.01404
TTC4	1.91458	0.937028	0.00171071	0.0346114	5.80131	6.71066	6.30764	10.9242	10.5326	12.1884
MAN1C1	0.412909	-1.2761	0.00171403	0.0346348	0.924457	0.984991	1.04731	0.340573	0.410787	0.417592
GYG1	1.88579	0.915173	0.00171795	0.03467	6.85979	5.21901	3.85833	9.1728	10.7452	8.86695
CDC42EP3	1.8599	0.895223	0.00172017	0.0346708	4.51956	5.58397	5.9161	8.60187	9.46813	9.94215
GDF15	1.82123	0.864909	0.00172685	0.0347615	102.463	49.0038	54.2204	79.363	119.262	120.22
KLF2	2.26963	1.18246	0.00175722	0.0353284	4.17935	1.58443	1.14583	4.05182	4.99797	4.54038
SLC37A1	0.515089	-0.957105	0.00179977	0.0361383	1.54906	1.64196	1.45717	0.725532	0.653191	0.674497
ADAMTS14	0.370035	-1.43427	0.00181063	0.0362843	0.443196	0.689257	0.615713	0.118468	0.19045	0.217432
ACD	1.91518	0.93748	0.0018116	0.0362843	6.98999	7.26571	5.93803	7.95033	10.7568	12.6956
SCNN1D	0.158283	-2.65942	0.00182885	0.0365838	0.312009	0.227345	0.226845	0.0732466	0.0426826	0
RCC1L	0.521473	-0.939335	0.00185204	0.0370014	6.3457	4.62788	4.39514	2.34741	2.76623	1.9595
ACSM3	1.91962	0.940822	0.00186943	0.037299	2.31349	1.9977	1.86709	3.70331	3.78589	4.14869
ING3	2.02967	1.02125	0.00187375	0.037299	1.28649	2.78908	2.91332	4.37541	4.74263	4.73379
MED31	0.382781	-1.38541	0.00187396	0.037299	4.86516	3.31816	3.64391	1.01483	1.63248	2.19323
FAM83H	0.543812	-0.878819	0.00187731	0.0373192	7.38493	9.4235	8.60772	3.46843	4.16696	4.20368
GALNT16	1.83759	0.877813	0.00188646	0.0374544	3.41288	4.46557	3.82434	5.63649	7.83578	5.9724
LYRM1	1.91482	0.937208	0.0019181	0.0380351	4.68377	3.40435	2.4256	6.19841	5.11331	6.09973
CLUAP1	1.92907	0.947904	0.00193003	0.038214	2.6645	2.72547	2.21791	4.94911	4.50874	3.82235
PPM1H	0.516093	-0.954297	0.00193191	0.038214	3.65161	3.0474	3.42683	1.29804	1.84672	1.80733
DTD1	2.01835	1.01317	0.00194627	0.0384502	10.8789	5.65505	4.60111	12.2873	14.0593	14.224
ELOVL6	0.524013	-0.932327	0.00196027	0.038679	3.13724	4.28206	4.69549	1.59835	2.45428	2.13235
CAPRIN1	1.81079	0.85662	0.00196328	0.0386904	3.5861	7.3584	7.13828	8.31295	12.4935	11.1031
DXO	1.90105	0.926794	0.001968	0.0387355	7.80902	5.00152	4.79671	7.06422	8.88811	8.43773
ADRB1	0.396065	-1.33619	0.00197509	0.038813	5.62843	4.87924	3.05315	2.17206	1.3522	1.35057
EXO1	0.544037	-0.878223	0.0019768	0.038813	8.45486	9.97629	8.41131	5.07839	4.84845	4.50078
CXCL1	0.151762	-2.72012	0.00198805	0.0389249	394.057	178.314	191.481	41.9374	33.0323	37.5295
LAMB3	0.553599	-0.853087	0.00199164	0.0389249	85.7863	65.6651	56.5949	28.4839	35.9589	34.5624
SET	1.78057	0.832337	0.00199244	0.0389249	87.8749	86.2563	86.389	130.523	165.025	158.39
TMEM179B	1.84337	0.882343	0.00199464	0.0389249	49.6226	26.9836	26.3926	53.8215	58.1837	65.7381
KARS	1.80812	0.854488	0.00199471	0.0389249	45.6325	47.09	39.2089	74.1658	73.4128	68.1344
KIF20A	0.530615	-0.914264	0.00200003	0.0389688	3.86072	5.29343	4.94661	2.47393	2.06029	1.9126
PTPRO	0.388308	-1.36473	0.00200185	0.0389688	0.238807	0.372245	0.537344	0.0939352	0.109667	0.224925
C3	0.238269	-2.06933	0.00201098	0.0390988	0.306803	0.218183	0.15579	0.0690682	0.120101	0
TEP1	0.466797	-1.09913	0.0020148	0.0391253	0.635755	1.04158	1.01485	0.205042	0.547423	0.369883
PANK1	0.447114	-1.16129	0.00201774	0.0391348	0.58335	0.616941	0.715856	0.0804299	0.286492	0.283039
CIP2A	0.402721	-1.31215	0.00202266	0.0391826	1.57829	3.50557	4.47461	0.773739	1.48251	1.22864
LOC105374378	5.11235	2.35399	0.00203426	0.0393596	0.00972732	0.0550102	0.0988599	0.319422	0.206512	0.0954951
TCTN1	1.93926	0.955509	0.00203854	0.0393945	1.57116	1.92825	1.611	2.61106	3.88506	3.31351
ITGA10	0.0490903	-4.34842	0.0020478	0.0395255	0.0467072	0.0582555	0.0990427	0	0	0.00899229
HLA-G	0.178595	-2.48524	0.00205147	0.0395484	0.614311	0.267741	0.1733	0	0	0.218132
MASTL	0.543962	-0.878422	0.00207273	0.03991	5.25053	8.36843	8.89101	3.25246	4.00324	4.08644
AIMP2	1.85576	0.892011	0.00207878	0.0399783	14.6138	8.63064	6.14464	15.1585	14.5359	14.5994
MC1R	0.344449	-1.53764	0.00208983	0.0400209	1.21478	2.40425	1.671	0.866125	0.60172	0.336098
UBE2T	0.498499	-1.00434	0.00208989	0.0400209	34.052	22.5114	23.6922	13.8401	11.5693	11.2538
ABCB7	1.85305	0.889901	0.00209025	0.0400209	8.38031	11.8504	11.6825	17.8289	17.6158	19.7794
UTP14A	1.83525	0.87598	0.00209104	0.0400209	9.03597	9.66112	8.56122	16.1135	15.8253	14.6125
RANBP6	0.51484	-0.957804	0.00209946	0.0401338	3.59601	6.2062	7.04611	2.45397	3.15746	2.80223
CANX	1.75643	0.812643	0.00210327	0.0401587	91.1261	157.631	158.053	178.33	277.575	235.889
TMEM151A	0.296541	-1.7537	0.00211819	0.0403952	2.38031	1.62245	1.01251	0.321739	0.479415	0.324531
CUX1	1.79319	0.84253	0.00212121	0.0404044	4.73171	7.0489	6.82851	9.13139	10.85	10.0554
ZFYVE21	0.446027	-1.1648	0.00213308	0.040582	10.5776	6.26672	6.14362	2.18242	3.75629	3.18589
GBP6	5.96012	2.57534	0.00213605	0.0405901	0.0231005	0.044688	0.0270469	0.1851	0.187883	0.259634
DRGX	0.218409	-2.1949	0.0021423	0.0406603	0.512379	0.517298	0.524393	0.0569783	0.17456	0.0527563
ARHGEF39	0.407059	-1.29669	0.00214657	0.040693	1.03014	0.834676	0.876628	0.498105	0.221036	0.491268
KAZALD1	0.437122	-1.19389	0.00215411	0.0407874	2.57307	2.16723	1.73964	0.558642	0.639672	1.07785
KIF26A	0.496232	-1.01091	0.00219395	0.0414924	3.23845	3.70231	2.63282	0.938817	1.44094	1.33562
RPS6KA4	0.520646	-0.941624	0.00220082	0.0415731	8.07092	6.13832	4.93853	3.17274	2.23913	2.47448
GZF1	1.89095	0.919115	0.0022101	0.0416989	2.00065	2.22482	2.44499	3.90158	3.66917	4.21568
UIMC1	1.82483	0.867761	0.00221327	0.0417093	5.15944	4.6907	4.78933	7.40506	8.34386	9.72444
THG1L	1.82404	0.867134	0.00223558	0.041999	10.3235	8.26982	7.32495	13.757	16.2265	15.5241
PPP1R3F	0.255529	-1.96844	0.00223628	0.041999	0.157588	0.311878	0.347071	0.00796051	0.0999234	0.0665533
DGAT2	2.04813	1.03431	0.00223778	0.041999	2.42606	2.29716	1.88236	3.66944	4.0574	4.93331
FGFR4	0.453891	-1.13958	0.00223917	0.041999	13.7444	7.31518	7.10437	2.23218	4.31781	4.8348
PLEKHF2	1.94572	0.960307	0.00225175	0.0421853	4.121	6.38395	6.37095	10.2852	10.0839	12.1369
B4GAT1	0.335393	-1.57607	0.00225926	0.0422762	7.69565	4.34582	4.58473	1.69168	1.81413	1.31162
PCYT2	0.483572	-1.0482	0.00226751	0.0423809	4.88874	2.58172	2.36772	1.11103	1.16953	1.34655
PKMYT1	0.523683	-0.933234	0.00227061	0.0423891	8.90523	3.60886	3.05994	1.61188	1.981	2.49056
SASS6	0.390698	-1.35587	0.00227545	0.0424209	1.60528	3.799	4.33993	0.806855	1.39349	1.391
TYMS	0.418239	-1.2576	0.00227763	0.0424209	20.4398	13.0705	11.6434	5.98582	5.70541	5.95141
AGO4	0.469985	-1.08931	0.00228517	0.0425117	1.66797	3.17448	3.56926	0.937543	1.40055	1.37963
ARRDC3	0.566857	-0.818944	0.00228821	0.0425186	34.245	46.6963	55.1681	25.3101	26.4973	25.5585
SGK494	0.19683	-2.34498	0.00229286	0.0425295	0.955946	1.65626	2.41165	0.178879	0.32092	0.278134
RNF2	1.8043	0.851437	0.00229413	0.0425295	6.99505	9.06237	9.11449	13.0509	17.0038	15.5379
TTYH3	0.463979	-1.10787	0.00231593	0.0428836	5.28051	7.69896	7.32859	2.65271	3.29635	2.23297
B4GALNT4	0.538643	-0.892598	0.00232217	0.0429494	7.5417	5.58877	5.23795	2.28182	2.84799	1.95712
ZBTB10	1.83463	0.875489	0.00233338	0.0431067	2.70477	3.88178	4.54319	6.34076	7.27673	6.91651
DOT1L	0.544273	-0.877598	0.00233975	0.0431267	6.89592	10.7404	9.60913	3.91253	4.30098	3.80465
MAMDC4	0.316606	-1.65924	0.00233987	0.0431267	0.450234	0.555201	0.456739	0.217757	0.0925652	0.0722472
TBC1D8	0.530722	-0.913971	0.00234566	0.0431834	3.56257	5.14455	4.44791	1.56121	2.2367	2.33734
ESRP1	1.80272	0.850177	0.00234977	0.0432093	9.66275	11.5347	12.163	17.7431	22.375	20.0497
FLVCR1	0.488107	-1.03473	0.00235655	0.0432746	1.41151	2.48068	2.74134	0.590379	1.24112	0.933735
PMS2	1.86661	0.900417	0.00235875	0.0432746	1.76249	2.3415	2.63445	3.81967	4.21033	3.38566
ABHD4	1.81116	0.856914	0.00237723	0.0433718	7.90949	10.1542	9.41423	13.0555	15.8809	17.6423
EBI3	0	#NAME?	0.00237778	0.0433718	1.77619	0.386587	0.468849	0	0	0
SBK1	0.536427	-0.898546	0.00238014	0.0433718	5.05768	6.19237	4.95732	2.08374	2.7539	2.25999
TNFAIP3	0.49971	-1.00084	0.00238101	0.0433718	19.3547	35.3641	35.8007	12.7897	13.9905	14.3913
NAT6	0.508311	-0.976217	0.0023815	0.0433718	9.3605	9.33338	8.6629	3.25999	4.18907	4.50329
IFI44L	0.34095	-1.55237	0.00238162	0.0433718	1.10322	1.24972	2.4431	0.484737	0.434806	0.624025
BACE1	1.81512	0.860066	0.0023831	0.0433718	2.35772	3.44254	3.54301	4.1239	6.1346	5.66409
VPS28	1.8547	0.891189	0.00238729	0.0433986	11.4335	4.66734	4.48165	9.16883	10.9482	10.7478
TRIB2	0.486008	-1.04095	0.0023979	0.0435177	4.21844	3.67219	4.23968	1.39195	2.57337	1.61566
ODF2L	0.409287	-1.28882	0.0024017	0.0435177	0.494777	1.2692	1.49987	0.518692	0.593995	0.2121
IMPDH2	1.76566	0.820208	0.00240203	0.0435177	133.716	109.745	92.3022	167.79	192.93	183.833
NFATC4	0.351427	-1.5087	0.00241185	0.043646	0.536268	0.463993	0.550821	0.103315	0.244168	0.173698
CLIC5	0.318272	-1.65167	0.0024242	0.0437775	0.586408	1.49894	1.65757	0.350522	0.417203	0.255029
EGLN3	0.383384	-1.38314	0.00242499	0.0437775	19.2019	12.626	13.9151	4.40019	6.3985	5.57398
TAF1A	1.89207	0.919969	0.00242835	0.0437775	3.31172	4.1971	3.24614	6.54625	6.9386	5.56793
NUDT19	0.458678	-1.12445	0.0024301	0.0437775	8.06076	5.62531	5.26648	2.26854	2.5164	3.3683
IBA57	0.370495	-1.43248	0.0024411	0.0438925	0.472279	0.773616	0.669561	0.142943	0.286445	0.241732
SHC2	2.14846	1.1033	0.00244248	0.0438925	0.703549	0.636404	1.10024	1.4771	1.88425	1.43769
PRPF6	1.79035	0.840245	0.00244474	0.0438925	13.9802	12.2305	11.2045	17.9333	21.6183	20.9391
CHN1	2.03789	1.02707	0.00245096	0.0439546	1.58965	1.77039	1.98821	4.17323	3.28988	2.82863
ANLN	0.340135	-1.55582	0.00246835	0.0442168	8.34745	20.2371	23.58	4.83777	6.58328	5.60109
PHF19	0.498435	-1.00452	0.00247729	0.0443272	1.16996	1.21605	1.05915	0.528023	0.325001	0.429074
HOXA7	0.494779	-1.01514	0.00248314	0.044382	3.50013	4.42559	4.09725	1.96304	1.9708	1.57053
RSRC2	1.79225	0.841775	0.00248871	0.0443956	13.7983	16.4763	18.7875	25.4078	27.9542	28.384
GZMB	3.44004	1.78242	0.00248947	0.0443956	2.61721	0.606978	0.566569	4.07679	1.85812	3.50542
CIITA	0.339509	-1.55848	0.00250332	0.0445926	0.456536	0.786055	0.936213	0.180215	0.370613	0.186336
ME2	1.78852	0.83877	0.00251724	0.0447906	11.9159	14.7997	14.3316	21.2236	25.9068	26.5826
GFOD1	0.505543	-0.984093	0.00252441	0.0448681	0.956181	1.65059	1.59366	0.659212	0.711871	0.617564
GIPC2	0.379677	-1.39715	0.00253116	0.044938	1.35653	2.04187	1.75569	0.226898	1.22354	0.704992
C2orf92	0.235092	-2.0887	0.00253512	0.0449583	0.103651	0.179787	0.306652	0	0	0.0323709
SPIN4	0.425658	-1.23223	0.00255507	0.0452616	3.26213	7.51205	9.21242	2.16493	2.67705	3.26601
SIAH1	1.82834	0.870537	0.00256016	0.0453014	2.97342	2.29392	2.31689	4.23001	4.97886	4.67726
ZNF385C	1.89594	0.922915	0.00257312	0.0454803	3.78948	4.71004	4.25526	7.88032	6.34686	6.9594
IFT74	0.509981	-0.971483	0.00257814	0.0455185	0.662543	1.36136	1.54937	0.649419	0.60912	0.445158
ARL14EP	1.88567	0.915074	0.00258953	0.045669	5.00114	5.83111	5.70355	11.055	10.617	10.0169
USP13	0.518765	-0.946846	0.00259706	0.0457143	1.5466	2.95473	2.96197	1.00442	1.39511	1.26234
EBAG9	1.87811	0.909284	0.00259783	0.0457143	3.81471	4.44577	3.36889	6.72595	8.48075	6.83798
TARBP1	0.522135	-0.937506	0.00260374	0.0457333	3.2435	4.33345	4.14633	1.8784	1.91833	2.13423
MMAB	0.353148	-1.50166	0.00260829	0.0457333	1.98469	1.27857	1.21251	0.252629	0.499605	0.354086
LOC101929400	0.146025	-2.77572	0.00261195	0.0457333	0.225878	0.310261	0.236936	0.0700457	0.114497	0.0640249
PRRT4	0.480956	-1.05602	0.00261295	0.0457333	3.33803	2.54689	2.35999	1.42986	1.32319	0.604175
HUS1	1.92109	0.941924	0.00261325	0.0457333	3.21261	3.89131	3.81098	6.97302	6.09056	5.77176
BAHCC1	0.24102	-2.05277	0.00262108	0.04582	2.43134	5.61897	5.40705	0.862769	1.01105	0.778352
EFL1	1.80907	0.855245	0.00263813	0.0460675	3.43539	5.45387	5.20095	7.42868	8.82879	7.87742
HELLS	0.443023	-1.17455	0.00265705	0.0462909	1.44417	3.5516	4.10995	1.05568	1.43963	1.14878
TMEM120B	0.53314	-0.907414	0.00265903	0.0462909	3.56538	3.62492	3.64486	1.42803	1.87923	1.59662
AHCY	1.7619	0.81713	0.00265963	0.0462909	76.788	43.0239	32.2975	74.6476	75.3306	75.5034
ANO9	0.481141	-1.05547	0.00266285	0.0462965	4.10117	5.2676	5.1756	2.23818	1.82638	1.78376
NUAK2	1.85239	0.889385	0.00267172	0.0464001	9.69399	7.45608	6.29868	13.2886	11.2461	12.9389
GPR19	0.44946	-1.15373	0.00267836	0.0464647	1.04841	0.748673	0.576701	0.196876	0.404473	0.548931
SMC4	0.33156	-1.59266	0.00268966	0.0466101	6.14939	16.4479	19.38	3.82688	4.7741	4.45558
CSF2	0.0583775	-4.09844	0.00269378	0.0466307	42.9485	16.3997	11.0107	1.54941	1.27962	0.64768
SAA2	0.0267742	-5.22301	0.00270045	0.0466955	0.454748	0.433735	0.334566	1.78119e-08	0.0162246	1.71272e-08
RGS4	12.3359	3.62479	0.00271556	0.0469018	0.0111034	0.0260438	0.0131106	0.229823	0.316715	0.0563506
MPI	1.84643	0.884742	0.00271826	0.0469018	5.50877	6.52245	5.39149	10.4101	9.74212	10.0776
KLHDC10	1.7796	0.831551	0.00273086	0.0470356	3.7284	7.597	7.62176	8.17616	12.7221	11.2098
DUSP8	1.85777	0.893569	0.00273192	0.0470356	6.9445	4.6875	4.10992	8.56238	7.0838	7.50461
LAMA5	0.402293	-1.31368	0.00274108	0.0471425	6.61939	10.828	11.0111	1.98678	4.07622	2.72135
ZFPL1	1.86661	0.900423	0.00275231	0.0472846	17.6165	10.9071	9.23755	19.9972	18.4188	21.6408
DEDD	1.80578	0.852621	0.00275836	0.0473374	6.90231	6.87971	5.77554	10.5229	12.0905	11.1267
SF3B4	1.80807	0.854454	0.00276791	0.0474241	17.4033	21.6811	17.6018	33.1309	29.3187	28.2891
DPYSL2	0.561048	-0.833803	0.00277467	0.0474241	30.6803	32.9595	25.5816	12.6933	16.5581	16.8312
PKHD1	0	#NAME?	0.00277588	0.0474241	0.00532633	0.0147216	0.0198697	0	0	0
A4GALT	0.504468	-0.987165	0.00277803	0.0474241	5.5547	3.97258	3.26707	1.61868	2.31912	1.53419
ZSCAN21	1.92715	0.946472	0.00277828	0.0474241	2.60174	2.55002	2.78166	5.49012	4.53643	4.44687
MCM3	0.555466	-0.84823	0.00278542	0.0474952	17.5637	14.6731	14.3927	6.7668	8.57439	8.35674
PIGM	0.455606	-1.13414	0.00279209	0.0475169	2.06216	3.18584	2.94324	1.05619	1.73653	1.02426
NMNAT3	2.14199	1.09895	0.0027933	0.0475169	0.389409	0.266442	0.276307	0.650162	0.70924	0.664408
PAPD5	1.83577	0.876383	0.00279564	0.0475169	1.41256	2.88086	3.68615	3.78561	5.2437	4.8703
CYFIP2	1.79599	0.844782	0.00280675	0.0475711	1.8686	3.25451	2.87347	3.51203	5.07847	4.24321
GATA2	1.85046	0.887884	0.00280803	0.0475711	5.10046	4.7501	5.5825	8.16865	7.73248	7.83973
GRAMD2B	0.506751	-0.98065	0.00281064	0.0475711	2.13107	1.48353	1.80696	0.756724	0.850897	0.627464
TMIE	3.03481	1.60161	0.00281076	0.0475711	0.398493	0.248389	0.257766	0.846468	0.712857	0.774677
LAMTOR3	1.90811	0.932148	0.00282341	0.0477345	3.28093	4.32602	4.80411	9.09466	7.44572	6.3868
GPNMB	2.79097	1.48077	0.00283268	0.0478404	0.213185	0.289065	0.299556	0.464792	0.68102	0.82142
DISP1	2.46373	1.30085	0.00283754	0.0478718	0.0402851	0.108806	0.164212	0.695411	0.527682	0.377059
RUFY1	1.83156	0.873076	0.00284553	0.0479559	3.7239	3.6024	2.90376	5.04232	5.95137	6.29198
FBXO42	1.82822	0.87044	0.00284868	0.0479583	3.33826	3.77405	3.5227	6.10337	6.50325	6.0842
CPS1	2.04568	1.03258	0.00285677	0.0480438	0.397372	0.66915	0.794305	0.801988	1.42852	1.30467
PLIN4	0.371926	-1.42691	0.00286241	0.0480878	0.28069	0.506197	0.457589	0.0947996	0.176407	0.15245
C8orf58	0.55599	-0.846869	0.00286885	0.0481454	17.2487	10.3308	9.77436	7.30921	5.33102	4.71862
RPF1	1.80172	0.849374	0.00288822	0.0484194	32.6536	29.2806	27.7394	57.1116	52.6683	50.3143
NFE2L2	1.77393	0.826952	0.0028966	0.0485088	43.3393	49.0924	51.8589	81.1442	79.7077	79.2896
FHL2	1.76379	0.818676	0.00290346	0.0485728	59.2207	34.6732	33.1745	65.478	68.4408	66.5596
E2F3	0.4985	-1.00434	0.0029113	0.0486529	1.39059	1.708	1.94692	0.539239	1.02228	0.889598
TMEM132A	0.535095	-0.902133	0.00291498	0.0486633	7.13818	4.74749	4.4376	1.68388	2.8982	2.49248
TIMP2	0.54477	-0.876281	0.00292179	0.0487261	12.9314	12.6593	12.1372	4.45257	7.36958	6.80313
SPCS2	1.8279	0.87019	0.00293649	0.04892	11.5535	9.13127	12.4076	21.5266	21.045	21.5467
PPP1R1A	1.82225	0.865725	0.00294981	0.0490759	8.63328	4.18911	4.26813	7.60659	9.91396	9.60807
LRRC41	1.85412	0.890734	0.002952	0.0490759	6.33176	8.17551	7.54006	10.9173	12.0592	11.4628
XBP1	1.76665	0.82102	0.00295533	0.04908	140.508	96.6048	90.3824	180.79	177.246	184.514
NIFK	1.80325	0.850602	0.00298454	0.0495135	28.3685	26.5935	25.6329	49.2455	45.3716	48.6625
GLS	0.56203	-0.831281	0.00300313	0.0497223	7.5763	7.43652	9.55505	4.23422	5.18314	4.65445
PPFIA4	0.237392	-2.07466	0.00300336	0.0497223	0.733977	1.47852	1.76988	0.334106	0.241906	0.321905
ZWINT	0.531772	-0.911119	0.00303567	0.0502051	7.92054	6.47795	6.57641	3.69332	3.4625	3.4742
FERMT1	0.359459	-1.4761	0.00304149	0.0502492	6.7552	16.5394	14.2815	3.2761	5.62013	3.82957
STYXL1	1.83899	0.878911	0.00304601	0.0502564	4.5637	2.14397	2.10421	5.47743	4.70425	4.82801
SIL1	1.83673	0.877141	0.00304823	0.0502564	10.2146	4.98516	5.80143	10.524	10.1987	12.2537
KIAA1324L	1.82757	0.869928	0.00307417	0.0506317	0.961962	1.90507	1.96837	2.25745	3.43758	3.34538
GNB3	0.342839	-1.5444	0.0031122	0.0512052	1.0037	1.21871	0.629019	0.028413	0.275826	0.388442
ITGB5	0.55789	-0.841949	0.0031223	0.0513184	9.81744	13.0664	12.5306	4.3444	6.61869	5.73485
INO80B	1.81756	0.862002	0.00313494	0.0514731	19.8494	13.1307	12.5728	23.9812	27.3384	23.0697
MBOAT2	0.541478	-0.885025	0.0031608	0.0518443	2.92796	4.23876	4.66357	1.81646	2.21449	2.26382
ARHGEF1	0.54775	-0.86841	0.00316655	0.0518852	9.76703	8.582	6.02924	3.19326	3.54238	4.25309
KCNC4	0.430162	-1.21705	0.00317259	0.051926	0.958726	1.56617	1.46063	0.456874	0.714891	0.377004
UVRAG	1.89687	0.923619	0.00317556	0.051926	0.674284	0.999568	0.80222	1.28435	1.45634	1.65132
NRXN3	0.302477	-1.7251	0.00318522	0.0520109	0.109869	0.295764	0.314519	0.0619496	0.07933	0.0645085
LDLRAP1	0.522947	-0.935262	0.00318727	0.0520109	2.94223	3.17238	2.74728	1.20374	1.61758	1.17421
P2RX5	0.425265	-1.23356	0.00321589	0.0524038	3.10137	2.07369	2.11202	0.3358	1.31892	1.15973
ZNF276	0.52077	-0.941282	0.00321792	0.0524038	1.91717	1.8641	2.32673	0.824156	1.03389	0.853958
HPS3	0.48798	-1.03511	0.00324108	0.0527271	2.1723	4.33106	4.18962	1.16051	2.05143	1.87278
AK7	0.518151	-0.948556	0.00326894	0.0530256	3.5909	4.04978	4.11532	1.5542	2.55381	1.78403
CYP39A1	0.39905	-1.32536	0.00326916	0.0530256	0.466409	0.400111	0.41893	0.195849	0.110186	0.328619
H2AFV	0.550584	-0.860966	0.00326941	0.0530256	9.80697	10.4191	10.5889	4.80199	6.47616	5.24774
TBCK	2.2181	1.14932	0.00327275	0.0530259	0.117002	0.389668	0.396765	0.501703	0.688569	0.669238
NOG	0.326139	-1.61644	0.00328243	0.0531287	12.4237	6.36336	5.91099	1.27321	3.20483	2.79926
BCL2L15	0	#NAME?	0.00332974	0.0538398	0.118608	0.098062	0.157611	0	0	0
GRIP2	0.104934	-3.25244	0.00334629	0.0539981	0.00718275	0.055894	0.069041	0	0	0.0157905
SPTY2D1	1.77639	0.828952	0.00334631	0.0539981	4.26463	7.35269	7.39792	9.33818	11.2957	11.535
LIMD1	0.532413	-0.909383	0.0033718	0.0543546	2.30975	3.11569	3.03643	1.22432	1.751	1.11781
SLC3A2	1.93287	0.950744	0.00338251	0.0544105	194.921	88.2522	76.426	213.824	203.396	197.749
C2CD2	0.533388	-0.906743	0.00338262	0.0544105	2.27866	3.76763	3.58223	1.45712	1.89473	1.59259
BPIFC	2.99777	1.58389	0.00338551	0.0544105	0.254538	0.285386	0.184236	0.755226	0.705245	0.945497
COPS4	1.77627	0.828849	0.00340032	0.0545869	22.6409	23.2709	22.0817	38.6153	38.2143	41.8212
RAD51AP1	0.530581	-0.914355	0.00340333	0.0545869	4.15638	4.85962	7.04714	3.66749	2.56668	2.56019
TTC22	0.491287	-1.02536	0.00342154	0.0548237	1.32304	1.45237	1.33387	0.376094	0.523222	0.811685
IQCA1L	11.7673	3.55671	0.00344235	0.0551018	0	0	0	0	0	0
ZBED8	0.385115	-1.37664	0.00345683	0.055278	1.77479	1.88242	1.53635	0.414562	1.00678	0.738487
RWDD2B	1.91515	0.937459	0.00346173	0.0553009	5.88531	3.20655	3.59962	7.57031	8.23352	8.73209
EIF3H	1.73685	0.796471	0.00346757	0.0553388	198.145	172.277	167.183	278.017	312.746	307.529
RBM18	1.81284	0.858251	0.00347168	0.0553489	7.02297	9.61976	9.63749	15.2919	16.4784	14.9767
GTPBP8	1.85622	0.89237	0.00349196	0.0556167	13.5167	10.984	9.74403	22.3709	20.2807	20.1794
FTO	1.78176	0.8333	0.00349831	0.0556622	0.845859	1.94175	1.89996	2.18454	3.24806	2.53809
HNRNPM	0.573198	-0.802895	0.00350728	0.0557492	54.8066	40.5733	36.1483	19.5511	21.9738	23.3148
APBB3	0.483816	-1.04747	0.00351262	0.0557785	4.77832	3.24357	4.30095	1.08751	1.60958	2.15679
SNIP1	1.87688	0.908333	0.00352668	0.0559461	3.38524	4.28948	4.88551	8.30074	6.02916	7.00576
RACK1	1.72923	0.79013	0.00354368	0.05616	1382.89	939.375	777.033	1617.44	1673.58	1534.27
TMEM168	1.91748	0.939209	0.00356144	0.0563853	0.487923	0.605508	0.685005	0.99455	1.46528	1.08247
DAP	1.74491	0.803149	0.00357225	0.0565004	23.7592	21.1468	19.7192	29.4064	35.6431	35.2801
MSH4	0.110258	-3.18104	0.00359721	0.0568387	0.0773032	0.332805	0.255577	0	0.0903645	0
RAPGEF3	0.41416	-1.27174	0.00361459	0.0569992	0.756506	0.47851	0.347766	0.271451	0.256638	0.0699431
MUC2	0.0961668	-3.37832	0.00361948	0.0569992	0.13926	0.51687	0.379958	0.0264961	0.04379	0.0301199
CHST2	0.26171	-1.93396	0.00362597	0.0569992	5.62912	3.26302	2.8196	0.878693	1.26106	0.721994
PIK3C2B	0.458835	-1.12395	0.00363196	0.0569992	2.56451	4.64539	4.35601	1.31658	1.89699	1.56503
PRKAB1	1.86014	0.895409	0.00363198	0.0569992	3.11674	4.65032	4.72159	6.86952	8.38369	7.15111
DPP8	0.539459	-0.890415	0.00363204	0.0569992	2.79641	5.12332	5.2866	1.46881	2.97359	2.56012
SLC2A4RG	1.79194	0.841521	0.00363396	0.0569992	16.0754	13.1948	11.6635	20.9082	21.188	19.5272
OCLN	1.77567	0.828361	0.00363596	0.0569992	3.62773	6.25647	6.54212	7.43025	9.94993	10.2563
CFLAR	0.552389	-0.856244	0.00364102	0.0570224	0.706252	1.05807	1.25669	0.471259	0.583438	0.472974
TCP1	1.73261	0.792951	0.00364807	0.0570767	97.3203	82.7013	64.2514	128.422	147.356	140.626
TRA2B	1.74069	0.79966	0.00365913	0.0571936	29.0449	27.5844	28.5664	47.7423	50.8932	51.1722
PFDN2	1.95858	0.969807	0.00367251	0.057336	89.7003	45.0498	34.8225	89.6567	93.0809	103.233
FBXL19	0.529925	-0.91614	0.00367582	0.057336	5.46157	5.12647	4.94416	2.05041	2.50817	2.45924
ETFRF1	1.90779	0.931899	0.00368095	0.057336	3.03385	2.0195	2.26437	4.44688	4.8036	4.8152
HLA-DOB	0.377635	-1.40494	0.00368262	0.057336	1.78649	1.88653	2.42348	1.30731	0.526899	0.185744
SCYL2	1.74266	0.801289	0.0036882	0.0573668	6.20944	12.5366	13.3351	14.9874	19.4982	18.1752
BRI3BP	0.515798	-0.955122	0.00370299	0.0575407	6.41447	5.74648	6.12302	3.47817	2.67252	2.75916
COX18	0.450837	-1.14932	0.00374664	0.0581624	1.67416	1.6655	1.79824	0.453121	1.0018	0.846447
POLR3H	0.540234	-0.888343	0.00375669	0.0582616	4.01848	2.93381	2.38415	1.37788	1.32002	1.79458
RPL14	1.72904	0.789973	0.00377188	0.0584403	1424.87	867.869	787.22	1572.09	1602.75	1609.09
NMNAT2	1.83548	0.876158	0.00377802	0.0584688	0.729572	1.18295	1.22152	1.42214	2.1923	1.87521
EIF1AD	1.79538	0.844292	0.00378106	0.0584688	6.11369	6.19103	5.76824	8.23993	9.87212	11.7363
LGI4	0.0281377	-5.15135	0.00379521	0.0586308	0.130127	0.0895704	0.147541	0	0.0141724	0
KIF24	0.449338	-1.15413	0.00380739	0.0587136	0.501212	0.783823	0.878715	0.229368	0.429885	0.29267
CCDC97	1.81722	0.86173	0.00380793	0.0587136	1.54313	2.53219	2.23235	2.8234	3.6072	3.94562
KCTD11	0.564577	-0.824758	0.00383814	0.0590868	14.654	14.7447	13.6417	8.45233	7.67989	5.35015
EDN2	0.314102	-1.67069	0.00383955	0.0590868	3.45758	2.06816	2.28192	1.22041	0.685471	0.264445
PARP10	0.533421	-0.906653	0.00384786	0.0591576	9.61057	5.16044	4.69964	3.13485	3.29963	2.71098
GIGYF1	0.571572	-0.806993	0.00388353	0.0596485	6.73035	6.76655	6.88749	3.37844	3.22825	3.47955
LOC112268232	0.15307	-2.70774	0.0039054	0.059852	0.825889	0.553925	0.294112	0	0	0.179289
PTN	0.540112	-0.88867	0.00391087	0.059852	5.1354	4.13547	5.14856	3.17383	2.2131	2.40557
VPS11	1.77188	0.825282	0.00391111	0.059852	4.0629	4.84283	4.78145	6.36559	7.91845	7.70725
GBP3	0.452771	-1.14315	0.0039118	0.059852	0.95871	1.0555	1.58299	0.300559	0.657207	0.433564
GEMIN8	2.80246	1.48669	0.00393857	0.0601918	0.233552	0.185556	0.297261	0.444409	1.00669	0.707236
ANKRD9	0.523566	-0.933557	0.00394156	0.0601918	3.91542	2.75714	3.16235	1.85113	1.53121	1.22224
ZNF449	1.91455	0.937004	0.00395039	0.0601992	0.497905	1.1375	1.19325	1.25235	2.45544	1.92461
ZNF526	1.89945	0.925581	0.00395107	0.0601992	1.69265	2.79876	2.97865	3.93496	4.37234	3.75353
BCAS1	0.133882	-2.90097	0.00395337	0.0601992	0.0921747	0.122312	0.106537	0	0.0246046	0.0271861
LOC107986084	0.265754	-1.91183	0.00396441	0.0602896	1.9555	0.638098	1.30542	0	0.0996938	0.564306
ZNF783	0.550185	-0.862011	0.0039694	0.0602896	8.64046	10.2489	9.87945	3.85579	5.28948	3.74744
ERBB3	0.565439	-0.822558	0.00397484	0.0602896	6.21355	8.58706	7.90914	3.50639	4.21075	4.20347
MINDY4	1.96756	0.976411	0.00397777	0.0602896	0.786596	1.18156	2.13779	1.9653	2.6825	2.98044
MAVS	0.488951	-1.03224	0.00397822	0.0602896	3.95924	7.71819	7.57834	2.78934	3.16159	2.51781
AVIL	0.288565	-1.79303	0.0039847	0.0603305	0.15673	0.273043	0.309135	0	0.0938634	0.124174
PADI1	0.400339	-1.32071	0.00399316	0.0604012	1.01595	2.08887	1.21614	0.623109	0.584667	0.397925
RASIP1	0.269454	-1.89189	0.0040097	0.0605939	0.704505	0.568644	0.549454	0.151411	0.139201	0.236518
EPN2	0.559888	-0.83679	0.00402883	0.0608254	7.84203	13.7373	11.1073	4.92314	6.22238	4.89405
PUS3	1.82808	0.870326	0.00404016	0.0609387	7.00367	6.57165	5.31021	12.1123	11.2876	10.0228
ETV1	0.484007	-1.0469	0.00404483	0.0609515	0.682674	1.25765	1.54268	0.348802	0.537488	0.692981
ATAD3B	0.458971	-1.12352	0.00405503	0.0610476	14.2366	7.355	5.61821	3.859	2.86295	3.36768
GPR1	3.92491	1.97266	0.00407109	0.0612315	0.903737	0.454808	0.390336	2.61612	1.63552	2.07171
MRPL43	1.78632	0.836992	0.00407531	0.0612371	13.4491	9.78562	8.69907	18.6535	15.5665	16.2607
TMEM125	1.77777	0.830066	0.00408139	0.0612708	10.4566	5.97875	4.99669	10.8965	12.73	11.8334
PHF10	0.539778	-0.889563	0.00408582	0.0612796	6.68315	7.24706	7.47807	3.06152	4.3491	5.19436
HADHB	1.74456	0.802862	0.00410948	0.0615765	22.4385	17.9063	16.8643	27.164	32.833	32.6771
SPIN1	1.72489	0.786507	0.00412151	0.0616523	6.802	16.4451	14.7968	17.4677	24.7822	20.9562
RAD9B	0.230566	-2.11675	0.00412227	0.0616523	0.241695	0.257806	0.300009	0.037325	0.0987061	0.0934359
LAT2	0	#NAME?	0.00414149	0.0618816	0.127308	0.222705	0.120094	0	0	0
SNX21	0.490308	-1.02824	0.00414992	0.0619371	1.08888	1.08878	1.08158	0.632204	0.434427	0.327162
TPM2	0.516987	-0.951799	0.00415383	0.0619371	2.41035	2.44414	2.8021	1.14354	1.53156	1.32597
VPS8	1.82476	0.867705	0.00415872	0.0619371	0.814731	1.4075	1.55297	1.71083	2.62111	2.36366
INHA	0	#NAME?	0.00416074	0.0619371	0.187322	0.359041	0.466147	0	0	0
RFWD3	0.572646	-0.804285	0.00417118	0.0620346	10.7933	14.7152	13.2686	6.2221	7.76957	6.32718
JAG2	0.563178	-0.828337	0.00420114	0.0624219	11.4778	10.9925	10.6726	5.22344	5.21632	4.79884
TSTD2	1.8053	0.852239	0.00421874	0.0626245	1.74185	3.65696	3.87424	4.07375	6.40986	5.30114
SLC22A15	2.04921	1.03507	0.00422263	0.0626245	0.273313	0.433719	0.46724	0.840314	1.14899	0.9678
FMOD	1.8447	0.883387	0.00430232	0.063747	1.71932	3.2814	3.16249	3.77913	5.50513	4.44801
FDCSP	0.226814	-2.14042	0.00435801	0.0645122	3.05111	1.81935	2.62996	0.48369	0.413413	1.02327
YARS	1.71743	0.780255	0.00437111	0.0646462	40.8205	44.0017	36.0799	59.2008	65.7705	61.7188
ITGA1	0.366341	-1.44874	0.0043857	0.0648018	1.96207	4.3586	5.87615	1.0874	2.14254	1.3725
RIPK3	0.450393	-1.15074	0.0043993	0.0648468	2.24652	1.85306	1.55045	0.994304	0.581909	0.650872
FAR1	0.571318	-0.807635	0.00440081	0.0648468	7.55232	11.9642	15.6529	5.72576	7.49568	6.04964
PGK1	0.587424	-0.767526	0.00440095	0.0648468	362.375	369.094	348.763	184.811	215.267	207.526
OARD1	1.8488	0.886587	0.00441288	0.0649626	6.31795	5.99909	7.15295	12.3624	10.5195	12.5616
TOM1L1	1.72955	0.790398	0.0044195	0.0650001	10.5339	10.8851	11.8059	15.6292	17.7317	19.5528
NANP	0.518731	-0.946942	0.00442622	0.0650293	3.9995	5.76076	6.97	1.71522	3.65722	3.24363
WWP2	1.76762	0.821809	0.00442965	0.0650293	1.7988	3.34763	2.88592	3.86121	4.7025	4.47447
ALG12	1.84977	0.887342	0.00445894	0.0653661	3.58682	3.70875	4.02555	4.63318	6.47006	6.80873
ATP2B4	0.419487	-1.2533	0.00446079	0.0653661	7.38109	15.7949	15.7347	3.99524	6.69098	4.93509
MUC16	0.102438	-3.28717	0.00446581	0.0653797	0.00534029	0.0253768	0.031947	0.00611595	0	0
ESCO2	0.441271	-1.18026	0.00447885	0.0654822	1.70885	2.16116	3.50768	0.680712	1.01772	1.5491
HFE	0.361612	-1.46749	0.00448327	0.0654822	0.855804	1.51136	2.00701	0.369294	0.647085	0.59148
ANKRD63	0.338876	-1.56117	0.00448514	0.0654822	1.06686	0.972633	0.895157	0.366281	0.330734	0.177796
ADSL	1.7665	0.820891	0.00450073	0.065584	8.78274	5.77339	5.23602	11.8672	10.9949	12.6396
HMGA1	1.69781	0.763673	0.00450415	0.065584	759.898	879.017	721.388	1070.01	1193.23	1179.34
MBNL2	0.481161	-1.05541	0.00450445	0.065584	4.5676	9.35311	10.4323	3.76215	4.01095	3.3679
RNF103	0.549177	-0.864657	0.00453507	0.0659696	11.1989	9.75964	9.8191	5.25885	6.11591	5.78394
EXOC4	1.75317	0.809964	0.00454674	0.0660789	2.31841	3.32947	3.45947	4.38759	5.32259	5.67207
PHB2	1.71293	0.776463	0.00455461	0.0661331	194.542	152.302	105.283	180.577	193.465	168.522
MAMSTR	2.45469	1.29554	0.0045608	0.0661542	0.4334	0.232399	0.353241	0.59484	0.500662	1.10912
RTL8A	1.7334	0.793607	0.00456734	0.0661542	59.8044	39.6896	35.3968	64.533	66.0935	66.3226
ANO10	1.85956	0.894958	0.00456851	0.0661542	1.8118	2.71341	1.96124	3.914	4.1341	2.80495
SH2D5	0.531861	-0.910879	0.00458272	0.0662702	4.24066	2.57229	2.90118	1.43278	1.49	1.47971
RNF185	1.77202	0.825392	0.00458483	0.0662702	5.70266	6.57819	5.90324	8.48776	10.2935	11.301
OLA1	1.71106	0.774891	0.00459602	0.0663717	56.2944	55.6684	51.3437	87.3065	98.5422	96.235
CCDC171	2.43351	1.28304	0.00460252	0.0664054	0.0280741	0.0999704	0.109199	0.171554	0.27498	0.175992
AMN1	1.81406	0.859222	0.00462853	0.0666637	2.35153	2.04051	1.87946	3.22871	3.47298	3.58685
XIAP	0.551657	-0.858157	0.00463725	0.0666637	2.17467	4.62372	4.93443	1.74285	2.43619	1.99478
CCDC92B	0.443159	-1.1741	0.00463731	0.0666637	1.14524	1.21326	0.816372	0.401179	0.575892	0.215184
UTP4	1.73804	0.797463	0.00463783	0.0666637	12.9062	19.0147	20.3717	26.6268	31.4605	29.4639
MSX1	1.99232	0.99445	0.00464523	0.0666637	16.5115	8.02091	6.10167	18.5075	17.0872	18.1902
RCHY1	1.84619	0.884553	0.00464551	0.0666637	2.82684	2.85227	2.8174	4.74496	5.00446	5.98557
ST8SIA1	0.208976	-2.25859	0.00467871	0.0668526	0.141047	0.12411	0.103015	0	0.0300372	0.00639567
SKA3	0.543404	-0.879902	0.00468172	0.0668526	4.55137	5.71521	6.58453	2.96009	3.57475	2.24
RNF217	0.565826	-0.82157	0.00468204	0.0668526	2.43463	4.95627	6.21097	1.78942	3.08978	2.69707
PRDX6	1.78498	0.835907	0.00468239	0.0668526	80.1118	54.7713	47.3499	111.546	103.129	101.58
DDX49	1.78428	0.835343	0.00468489	0.0668526	12.7703	7.12272	5.87051	12.7401	13.0565	14.1136
TBPL1	1.82546	0.868259	0.00468671	0.0668526	7.91827	5.53645	6.18912	10.1481	10.6831	10.0696
FANCL	0.555043	-0.849329	0.00469287	0.0668526	6.58287	5.14632	5.2958	3.392	3.17331	2.73326
TMPRSS15	1.82855	0.870698	0.00469827	0.0668526	1.85216	3.05196	2.45038	4.26963	4.33358	3.87836
TAF15	0.584054	-0.775827	0.00469925	0.0668526	44.8763	39.0905	35.319	22.6516	26.0532	20.461
CSRNP2	1.74647	0.804438	0.00470061	0.0668526	5.95541	6.03574	5.48822	9.69992	10.3606	8.94552
VANGL1	0.54403	-0.878242	0.00470768	0.0668935	2.31274	3.98912	4.32741	1.2533	2.23306	1.9642
SEMA7A	0.564678	-0.824499	0.0047226	0.0670458	12.352	14.9084	11.7482	4.89784	6.57233	6.47461
C1orf158	34.9602	5.12764	0.0047276	0.067057	0.0244619	0	0.0226442	0.0551259	0.524718	0.847868
NT5E	0.463228	-1.11021	0.0047327	0.0670697	1.0266	1.6518	1.87117	0.463136	0.565931	0.954652
EIF3I	1.72394	0.78571	0.00473794	0.0670844	99.5134	71.8549	60.5114	129.541	117.957	124.46
P4HB	1.68823	0.755512	0.00474985	0.0671933	139.648	138.903	125.921	177.344	214.896	196.787
HGSNAT	0.411694	-1.28036	0.0047697	0.0674143	1.93691	4.13993	4.22682	0.765618	1.5584	1.84093
AASS	0.561316	-0.833114	0.00477589	0.067442	2.30102	4.08143	5.20073	1.92228	1.9061	2.09226
GOLGA8B	0.492299	-1.02239	0.00480263	0.0677596	1.14759	1.85661	1.9764	0.919309	0.797183	0.650747
ATF6	1.69765	0.763538	0.0048132	0.0677822	4.68901	7.76942	7.62616	8.41993	12.5812	11.6082
SLC25A45	0.398711	-1.32659	0.00481529	0.0677822	1.53927	2.55959	2.84288	0.717402	0.742985	0.91255
CELSR2	0.456263	-1.13206	0.00481699	0.0677822	2.25334	4.08322	3.65382	0.916402	1.60196	1.29728
LIPC	0.424361	-1.23664	0.00483468	0.067952	0.56255	0.404809	0.470883	0.177664	0.205276	0.253103
CGAS	1.80337	0.850698	0.00483758	0.067952	14.04	11.8383	13.7117	24.262	19.1811	21.6722
SIRT1	1.79528	0.844209	0.00487371	0.0683992	3.83594	4.46901	4.77965	7.19294	7.52979	8.43453
MGP	0	#NAME?	0.00489103	0.068582	0.274335	0.0902685	0.123217	0	0	0
RTBDN	0.227136	-2.13837	0.00490063	0.0685986	0.446888	0.293242	0.39327	0	0.14279	0.182981
ARF1	1.70017	0.765683	0.00490082	0.0685986	136.268	104.469	96.0021	153.547	157.898	159.309
PRDM8	0.210144	-2.25055	0.00490675	0.0686213	0.136176	0.20442	0.179378	0	0.0910988	0
CDC25B	0.580177	-0.785435	0.00491882	0.0687299	25.5106	19.9884	17.9055	9.53765	11.4365	10.6485
JRK	0.448785	-1.1559	0.00492418	0.0687445	0.724851	1.14978	1.30512	0.170747	0.579303	0.575714
MTIF2	1.72046	0.782795	0.00493746	0.0688696	5.41144	7.22704	6.60103	9.15591	10.8005	10.5802
ZC2HC1C	2.50463	1.3246	0.00496559	0.0692013	0.210766	0.25751	0.145111	0.549338	0.636593	0.524844
KMT5C	0.468493	-1.0939	0.0049766	0.0692943	4.11112	2.07117	1.67736	1.25288	0.904585	0.729797
NEU1	1.75468	0.811207	0.00498166	0.0693041	33.6433	21.5369	19.1484	37.4514	31.8455	34.3661
ABCC3	1.77031	0.824002	0.0049903	0.0693639	1.7362	2.69206	2.3901	3.2292	3.92191	3.52681
ULK1	0.558823	-0.839538	0.00499962	0.0694329	6.95059	6.6696	5.77545	2.51837	3.13347	2.99489
DCP1B	1.81333	0.858642	0.0050278	0.0697635	2.15047	2.93883	2.90921	4.74231	5.10111	4.2024
GPR160	1.77022	0.823933	0.0050471	0.0699704	4.60979	4.70195	5.40129	8.83629	8.48624	9.32172
NEMF	0.472805	-1.08068	0.0050846	0.070429	1.46565	3.01057	3.9758	1.01833	1.24672	1.32697
IGDCC3	0.212248	-2.23618	0.00513037	0.0710012	0.320902	0.193716	0.187015	0.0240819	0.0591085	0.0444374
AIMP1	1.74647	0.804444	0.00514925	0.0712008	4.95315	6.4713	6.92518	10.6212	10.5207	10.6609
KRT16	0.212122	-2.23703	0.00519234	0.0716903	60.7267	26.54	22.9649	7.42535	8.0316	5.09067
KLHL31	0.223576	-2.16116	0.00519444	0.0716903	0.116265	0.279842	0.262573	0	0.0899344	0.0636738
ZC3HAV1L	0.394641	-1.34139	0.00520119	0.0716903	2.82912	5.78162	5.77968	1.57777	2.18417	1.57471
BZW2	1.71183	0.775536	0.00520264	0.0716903	33.002	27.7882	25.7335	44.1026	50.6663	48.3733
YBX3	1.69735	0.76328	0.00522183	0.0718926	167.633	131.397	121.933	203.729	206.668	207.463
DPYSL3	1.79543	0.844329	0.00522844	0.0719214	1.7315	2.63303	2.5322	3.81191	4.1452	3.30423
OPLAH	0.502235	-0.993566	0.00524144	0.071987	2.41027	1.92213	1.66446	0.369884	0.739304	0.861583
EIF2D	1.73676	0.796401	0.00524599	0.071987	5.78338	4.9859	4.3299	7.81585	7.54709	8.55444
CCDC112	0.563377	-0.827828	0.00525163	0.071987	2.92516	5.41217	6.25895	2.70012	2.80846	2.60952
SDSL	4.68107	2.22684	0.00525903	0.071987	0.632483	0.232769	0.193916	1.6878	0.573318	0.910565
ANKRD1	2.12092	1.08469	0.00526307	0.071987	1.13425	1.29896	1.58775	2.65803	2.64858	2.58933
ADAM10	0.587323	-0.767774	0.00526991	0.071987	17.6283	30.5185	35.579	14.1038	17.9543	15.0896
CCL7	0.0855174	-3.54764	0.00527198	0.071987	4.68196	2.39281	1.86697	0	0.219453	0.316021
TNFRSF1B	0.53885	-0.892044	0.00527204	0.071987	4.35738	4.33025	4.08445	1.28335	2.28479	2.19161
HSF4	0.456557	-1.13113	0.00527384	0.071987	1.41408	1.50869	1.32564	0.290986	0.6501	0.111315
ITGA2	0.31257	-1.67775	0.00533068	0.0727007	9.63631	27.4227	33.314	4.46268	9.07448	7.68427
JPH2	0.295532	-1.75861	0.00534914	0.07289	0.232943	0.379483	0.353675	0	0.059161	0.192735
FAM213B	0.561746	-0.83201	0.00535729	0.0729388	23.3427	18.3042	15.3521	8.23162	10.7985	9.24519
IFI44	0.44319	-1.174	0.00536397	0.0729674	1.9707	2.72975	5.17757	1.25186	1.59674	1.82624
FAM83B	0.471842	-1.08362	0.00537183	0.0730119	1.30338	3.27944	3.62206	1.00375	1.46722	1.30854
GTF2F1	1.69828	0.76407	0.00540167	0.0733551	42.0028	33.4893	28.1487	48.7961	51.3357	46.5702
CENPN	0.5657	-0.821892	0.00541837	0.0735193	5.40678	4.69819	4.23876	2.39078	2.52234	2.31894
TCF19	0.519405	-0.945069	0.00542803	0.0735876	3.1274	2.80719	2.44645	1.63739	1.20599	0.892242
NFATC2IP	0.466995	-1.09852	0.0054729	0.0740433	6.14165	12.1719	12.2075	4.42773	5.18492	4.16109
KRT32	0.108077	-3.20987	0.00547375	0.0740433	0.741103	0.198697	0.256737	0	0.0297398	0.134977
HS1BP3	1.88684	0.915974	0.00547557	0.0740433	0.463597	0.619788	0.430388	0.759598	0.997066	0.829473
BCKDHA	1.71705	0.779935	0.00548976	0.0741722	18.2421	18.0911	14.9116	22.3594	25.1348	26.2382
BMP2	1.87447	0.906485	0.00549744	0.0742132	3.01536	2.04389	1.75264	4.20035	4.02918	4.03122
WDR25	1.9378	0.954422	0.00550362	0.0742337	4.51806	2.23386	1.93278	5.27211	4.889	4.74636
DCDC2	0.450443	-1.15059	0.0055225	0.074373	0.847604	1.05938	1.08086	0.456525	0.32276	0.330737
SBF1	0.572926	-0.803579	0.00552408	0.074373	8.1788	8.66006	8.5753	2.93456	4.74843	4.00679
CFAP61	5.29885	2.40568	0.00552795	0.074373	0.00456317	0.0153843	0	0.00594366	0.0303495	0.0714384
IL17RC	0.483917	-1.04717	0.00553855	0.0744528	3.27658	2.47788	2.44415	1.37868	1.3891	0.361776
ARHGAP19	1.82801	0.870272	0.00554833	0.0745215	1.15793	1.64862	1.54559	2.03389	3.05052	2.99487
HSP90B1	1.66694	0.737201	0.00555879	0.0745959	422.244	326.892	367.621	513.753	695.878	632.927
CTNNA1	1.67755	0.746355	0.00556323	0.0745959	44.326	56.416	49.2086	68.6617	84.0652	76.2569
MMP24OS	1.99533	0.99663	0.00560061	0.075034	11.4724	5.38528	4.06068	12.3897	10.9053	11.8276
GJB5	0.551056	-0.859728	0.00564026	0.0754751	16.3815	12.5079	12.4684	6.26696	6.81246	7.48711
C1S	0.360664	-1.47127	0.005643	0.0754751	0.454925	0.576268	0.426484	0.202478	0.144112	0.0945169
IFT46	1.76902	0.822952	0.00566825	0.0757424	1.74092	1.62192	1.67268	2.74091	3.31175	2.91551
MNS1	0.438791	-1.18839	0.00567389	0.0757424	1.49705	3.0559	3.85924	1.36029	1.45892	0.816491
UFSP2	1.75695	0.813076	0.0056788	0.0757424	6.37399	7.57681	7.79284	12.2432	13.8144	12.7182
ARRDC1	0.542948	-0.881115	0.00568199	0.0757424	5.60239	5.49807	4.26599	1.94462	2.73213	2.15079
GADD45A	2.14686	1.10223	0.00568998	0.0757855	241.318	111.599	103.694	336.958	284.844	323.705
INTS12	1.75375	0.810443	0.00569614	0.0758043	5.78302	7.01596	6.17638	9.7933	10.8938	10.5846
PCCA	1.89009	0.918452	0.00570569	0.0758681	0.468492	0.868365	0.862123	1.20153	1.26113	1.16904
SNX9	0.585233	-0.772917	0.00571879	0.0759469	17.107	21.9597	20.7948	8.98266	11.9798	11.0154
SNX14	0.580326	-0.785063	0.00572115	0.0759469	9.66243	10.1568	9.63015	3.80592	5.52283	6.09381
TOPBP1	0.508246	-0.976402	0.00575345	0.0763122	4.51995	7.9274	9.71075	2.67842	4.56969	3.07165
SERTAD3	1.78602	0.836744	0.00575834	0.0763136	12.7209	8.40962	6.1095	14.6748	15.4302	14.0314
YY1AP1	1.70612	0.770719	0.00576494	0.0763376	10.5509	15.3826	15.1698	20.7173	22.1612	23.154
NKAPD1	1.70998	0.773983	0.00578553	0.0764884	5.87412	8.36651	9.04513	10.9777	14.3548	11.3858
CPPED1	2.54846	1.34963	0.00578795	0.0764884	0.178386	0.195384	0.227743	0.530603	0.31435	0.604314
RAPGEFL1	0.329231	-1.60283	0.00579073	0.0764884	0.526097	0.288469	0.353128	0.041332	0.118851	0.172557
SMG7	1.68623	0.753798	0.00581754	0.076779	7.7464	17.1994	16.0869	18.0012	25.3182	21.9064
AKAP5	0.398644	-1.32683	0.00583097	0.0768925	0.439659	0.68188	0.709534	0.112384	0.292872	0.326761
ERO1A	0.59705	-0.744076	0.00587313	0.0773846	59.1299	77.0941	67.2454	32.5787	43.2029	39.0923
FGF2	0.577474	-0.792172	0.00588234	0.0774419	5.99246	8.85378	9.8503	4.36683	4.84911	4.96862
MUC5AC	0.0981636	-3.34867	0.00591985	0.0778129	0.010235	0.0475624	0.0221671	0.0033639	0.0052553	0
GABARAP	1.68823	0.755513	0.00592028	0.0778129	217.752	115.596	117.644	230.885	238.473	248.858
FCER2	2.50419	1.32434	0.00592549	0.0778172	0.535199	0.519053	0.300573	0.855595	1.35185	1.13788
TSPYL2	1.72517	0.786737	0.00593444	0.0778706	4.89783	4.63076	4.51039	7.82066	7.17548	7.42062
ALKBH1	1.81639	0.861075	0.00594881	0.0779949	5.17211	5.46613	5.82007	10.713	8.9836	8.62254
DALRD3	1.81547	0.860343	0.00595969	0.0780734	5.14453	4.44671	3.2995	8.60614	8.146	8.70595
LOC102723996	0.281168	-1.8305	0.00597376	0.0781934	0.206614	0.488711	0.336364	0.133795	0.0630047	0.0721759
BRIP1	0.339287	-1.55942	0.00598259	0.0782448	0.474155	0.927875	1.27153	0.185772	0.445361	0.27485
POLA2	0.533838	-0.905526	0.00598858	0.078259	2.75252	2.72585	2.36811	0.846705	1.47217	1.85702
WARS2	1.86499	0.89917	0.00601023	0.0784775	2.16941	2.10818	1.98483	3.87821	3.45879	3.82203
EMC3	1.81893	0.863092	0.00601824	0.0785179	3.50442	2.82336	2.60651	5.34435	5.7732	4.84124
SCNN1G	2.33812	1.22535	0.00602885	0.0785919	0.177481	0.626378	0.534199	0.677853	0.891416	1.04405
PKN3	0.556556	-0.845401	0.00605567	0.0787543	5.88275	5.06936	4.33447	1.91479	2.37837	2.42643
COL17A1	0.546205	-0.872486	0.00605589	0.0787543	2.21545	2.20095	2.20842	0.846799	1.21266	1.0309
RFX2	1.82983	0.871711	0.00606141	0.0787543	2.00126	2.28768	2.04809	3.23381	3.53343	3.59849
SEPSECS	0.454098	-1.13892	0.00606322	0.0787543	0.903058	1.58078	1.56359	0.230053	0.736762	0.951015
UPK3B	3.16706	1.66314	0.006066	0.0787543	0.265691	0.220567	0.294624	0.86716	0.254755	0.849871
ZFP41	0.472846	-1.08056	0.00609054	0.0790085	0.712996	1.16794	1.17502	0.448722	0.527604	0.422558
ZBTB49	2.02726	1.01953	0.00612876	0.0794397	0.722653	0.907267	0.970798	1.17954	2.26146	1.55652
TATDN1	1.73682	0.79645	0.0061611	0.0797555	6.67889	6.27202	5.58534	9.24098	10.0443	10.1293
SULT1E1	3.32086	1.73156	0.00616313	0.0797555	0.0905771	0.248758	0.228072	1.03567	0.485469	1.30563
SYF2	1.68937	0.756484	0.00617695	0.0798696	33.4644	28.3539	29.2304	43.3368	53.8216	55.7259
GATD3B	0.420927	-1.24836	0.00619293	0.0800112	2.52752	1.4744	0.938095	0.540724	0.77117	0.732019
TMEM223	1.94065	0.956537	0.00622866	0.0804072	13.3628	9.8974	7.95078	18.8484	17.5612	17.919
METTL1	1.93905	0.955352	0.00623642	0.0804072	3.21864	2.29964	1.83585	4.32735	4.62473	2.79098
CLK1	1.72016	0.782544	0.00623871	0.0804072	18.8444	16.8738	18.7055	41.7663	35.5266	36.1634
CCNG2	0.59427	-0.75081	0.00624392	0.0804093	13.6931	14.989	16.3435	8.16251	8.18511	9.7867
MTSS1	0.498596	-1.00406	0.00628208	0.0808356	0.47051	0.498408	0.560094	0.129604	0.401921	0.263506
TNNT2	0.241886	-2.0476	0.00631975	0.0812546	0.535669	0.294038	0.226755	0	0.0453747	0.0507967
FAIM	0.505344	-0.984662	0.00633716	0.0813542	3.55383	3.04738	2.41173	1.60332	1.18646	1.24424
TIMP3	1.69827	0.764066	0.00634189	0.0813542	8.40931	7.47386	7.47665	11.7824	13.8853	12.7711
MAFK	0.577611	-0.791829	0.0063428	0.0813542	31.2719	22.9583	16.1313	12.7693	10.8799	10.3247
BOC	0.388017	-1.36581	0.0063572	0.0814734	0.413132	0.342403	0.308853	0.0965718	0.0972437	0.150546
TCF3	0.593793	-0.751967	0.00640608	0.0820338	22.1723	22.8465	20.1489	9.45883	11.6277	11.6564
CTSH	1.7047	0.769519	0.00641857	0.0821084	19.5956	11.2011	9.28708	21.7857	18.2423	16.8958
STK10	0.582143	-0.780554	0.0064222	0.0821084	5.83498	8.8187	7.17328	3.19152	3.80863	3.76883
GOT1	1.74409	0.802478	0.00645415	0.0824508	69.2576	41.1894	33.0968	83.0773	73.6913	74.9926
IGSF5	2.74838	1.45858	0.00646922	0.0825374	0.0985628	0.172881	0.14497	0.367926	0.362919	0.536786
FXYD3	0.386582	-1.37115	0.0064751	0.0825374	1.93587	1.64842	1.38394	0.0473511	0.314043	0.589955
CEP135	0.338034	-1.56476	0.00647647	0.0825374	1.87214	4.13631	6.00718	1.04572	1.36226	1.39973
EIF2A	1.67582	0.744869	0.0064939	0.0826279	36.0079	46.558	47.0407	66.4062	75.4921	75.3676
CEP89	1.78745	0.837902	0.00649393	0.0826279	1.59758	1.94271	1.32573	2.94258	2.54939	2.32199
RPL5	1.67394	0.743245	0.00649925	0.0826296	1524.36	1018.89	922.9	1799.78	1932.99	1904.09
ABCD1	0.475716	-1.07183	0.00650827	0.0826783	1.96731	1.90541	1.30384	0.598713	0.576136	0.625617
CLDND2	0.162296	-2.6233	0.00653088	0.0828996	1.03839	0.480761	0.360258	0	0.143367	0.0716281
LYRM9	1.99369	0.995444	0.00654287	0.0829857	0.355592	0.355866	0.630505	0.682764	1.11161	0.885753
RIOK1	1.71518	0.778357	0.00659033	0.0835212	7.67803	9.1426	10.0129	13.6536	14.3614	14.6453
RASGRP3	0.282297	-1.82471	0.00660105	0.0835906	0.152192	0.213002	0.212213	0.023568	0.0406645	0.0362753
FAM53B	0.525888	-0.927173	0.00660912	0.0836263	2.7591	3.48811	2.79241	0.877545	1.74798	1.46578
UBXN2B	1.70071	0.766139	0.00661641	0.0836522	3.43934	6.50756	7.09185	7.49271	10.8594	9.35019
ZNF777	1.69833	0.764113	0.00662287	0.0836675	10.97	16.9652	14.48	18.6141	19.8859	21.8236
RGS3	0.502045	-0.994113	0.00662931	0.0836826	0.292945	0.371172	0.427507	0.189003	0.220517	0.106971
DDX46	0.595788	-0.74713	0.00665021	0.0838478	7.00579	11.456	13.2581	5.89653	6.72926	5.6646
CXCL8	0.284054	-1.81576	0.00665292	0.0838478	117.538	72.4093	76.3093	27.6985	30.1721	26.4646
SLC44A3	0.427302	-1.22667	0.00669783	0.0843471	1.06378	0.807973	1.31335	0.22456	0.528354	0.297323
KLHL2	0.53566	-0.90061	0.00670719	0.0843713	2.86209	2.30823	2.61378	1.4726	1.38392	1.22568
EEF1G	1.6677	0.737862	0.00671479	0.0843713	1169.35	840.51	659.328	1310.01	1332.12	1304.61
CLEC2B	0.463987	-1.10784	0.00671563	0.0843713	20.5443	14.1682	18.3551	9.66759	6.83915	7.56326
ARHGAP11A	0.584693	-0.77425	0.00672224	0.084388	3.63083	7.39335	7.89108	3.14807	3.66509	3.93243
LGR4	0.569991	-0.810989	0.00673196	0.0843925	5.71107	8.64256	10.3172	3.72186	5.1706	4.11653
FUT2	0.254014	-1.97702	0.00673319	0.0843925	0.513966	0.485522	0.389888	0.0749735	0.124469	0
CCDC174	1.73422	0.794286	0.00675273	0.0845709	3.1085	4.10658	4.63335	6.08166	6.72533	7.43745
FLRT1	6.21179	2.63501	0.00675871	0.0845793	0	0.0135057	0.0165614	0.0385409	0.0630064	0.061064
MAST4	0.391273	-1.35375	0.00676804	0.0846297	0.502742	1.17199	1.24895	0.374654	0.414233	0.27846
CABP1	0.372527	-1.42458	0.00677506	0.0846511	0.546615	0.299862	0.350941	0.115079	0.195371	0.155514
CEPT1	1.74868	0.806266	0.00678337	0.0846885	5.75404	6.96884	7.69672	10.9815	12.7045	10.2499
DDX11	0.587461	-0.767436	0.00682571	0.0851505	7.49351	7.7144	7.74649	3.48459	4.32171	4.26901
NFKBIA	0.602189	-0.731712	0.00684316	0.085234	140.319	106.574	115.947	63.9647	67.7522	68.6814
SKA2	0.563846	-0.826627	0.00684477	0.085234	9.31706	7.42604	9.16338	4.13953	6.10746	4.45079
IFT22	1.71862	0.781253	0.00685144	0.085234	9.3463	5.64014	5.54102	9.59925	10.0672	10.2559
WNT9A	0.438568	-1.18913	0.00685718	0.085234	1.67349	2.07469	1.56557	0.48802	0.898367	0.69505
CDKN2AIP	1.75338	0.810137	0.0068623	0.085234	6.41427	4.61529	6.15049	8.78225	10.2316	10.511
AHSA1	1.76754	0.821743	0.00686507	0.085234	52.1356	34.9371	32.5558	72.0071	56.4211	63.2154
GPR108	1.705	0.769773	0.00687118	0.085234	7.47988	7.76188	8.32918	10.6151	12.6083	13.2465
CYP2J2	0.575073	-0.798182	0.00687517	0.085234	10.8287	12.1822	13.5888	5.2857	6.49803	7.8764
GRIK4	1.96868	0.977231	0.00689491	0.0854122	0.163684	0.325081	0.389232	0.512967	0.586421	0.676675
WASHC3	1.80912	0.855286	0.00690498	0.0854705	5.74702	5.28943	6.18784	11.1774	11.6901	9.56622
TMEM184C	1.77359	0.826669	0.00692665	0.0856722	2.43691	5.38671	5.76565	6.87392	8.60631	7.47356
B3GNTL1	0.469212	-1.09169	0.00694209	0.0857679	0.40745	0.493333	0.460243	0.169959	0.0862388	0.136574
KRT36	0.145371	-2.78219	0.00694514	0.0857679	0.532582	0.734711	0.597265	0	0.0325343	0.226104
LOC101928095	0.375257	-1.41405	0.00698885	0.0862409	0.189302	0.458034	0.334424	0.0258874	0.0215313	0.14368
MINDY3	1.71908	0.781638	0.00703149	0.0867	1.73902	2.55663	2.57534	3.26196	3.84489	3.53756
SAP130	1.67045	0.740239	0.00705205	0.0868863	7.99624	11.1775	9.78355	12.7507	15.4645	14.276
ZPR1	1.67932	0.747881	0.00706109	0.0869158	27.0828	22.6309	18.9686	33.529	36.7797	36.8276
ST13	1.66951	0.739424	0.00706535	0.0869158	106.84	98.0987	86.5742	150.137	159.173	162.43
RRBP1	0.597043	-0.744092	0.00709406	0.0872017	25.1436	27.6505	24.1135	12.0376	13.8089	13.5783
ZNF343	1.76018	0.815725	0.00710139	0.0872245	1.61099	2.68869	2.75689	3.57265	3.88648	4.07012
IFIH1	0.57347	-0.80221	0.00710839	0.0872433	2.07863	4.05782	4.77489	1.8455	1.68279	1.78204
SYDE1	0.500735	-0.99788	0.00712105	0.0873314	2.27762	2.81155	2.48649	0.640853	1.09773	1.4489
KIF14	0.186264	-2.42458	0.00717402	0.0879135	0.354894	1.38506	1.93916	0.195029	0.13909	0.172229
HOXD4	1.96562	0.974985	0.00718634	0.0879418	0.381585	0.762743	0.912778	1.056	1.79973	1.13076
TP63	1.85181	0.888937	0.00718737	0.0879418	0.361699	0.60379	0.909858	0.68449	1.36559	1.16791
HDAC10	0.535622	-0.900713	0.00721213	0.0881771	10.0002	5.42439	4.90233	2.50674	3.676	3.52322
LRP1	0.441986	-1.17793	0.00724088	0.0884608	0.776173	1.21192	1.37177	0.524739	0.454402	0.320619
LCMT2	0.446159	-1.16437	0.00726607	0.0887005	2.57259	2.02882	1.92033	0.751767	1.03826	0.999365
CGN	0.484092	-1.04665	0.00729263	0.0889567	4.5633	8.53619	8.51762	2.56265	3.48494	3.0902
CKAP2	0.591731	-0.756986	0.00731193	0.0891239	7.65482	13.9079	15.754	5.67803	7.99717	7.67965
RFFL	1.65718	0.728729	0.00732837	0.0892561	8.28233	12.3829	11.4618	12.896	19.6707	17.7748
CDKN3	0.600356	-0.73611	0.0073396	0.0893246	53.0415	44.855	43.7437	26.4987	28.0892	30.3436
GK5	0.533281	-0.907033	0.00735712	0.0893896	0.923526	1.92818	1.8619	0.535163	0.971586	0.865402
BTD	0.4078	-1.29407	0.00736427	0.0893896	0.246963	0.225121	0.261241	0.0664064	0.079096	0.126962
TBCD	0.584307	-0.775201	0.00736615	0.0893896	2.90449	2.83032	2.3542	1.39367	1.14802	1.35443
PDLIM4	0.208558	-2.26148	0.00736736	0.0893896	0.95505	0.421899	0.18885	0.0631124	0.125942	0.0290896
CENPU	0.571256	-0.80779	0.00738943	0.0895891	6.83533	5.48437	6.46072	3.20437	4.04221	3.54087
PKD2	0.485794	-1.04158	0.00741435	0.089823	1.04573	1.76727	1.83942	0.268179	0.915716	0.851478
NLRC5	0.535775	-0.9003	0.00742596	0.0898953	0.749122	1.47361	1.23078	0.494175	0.644155	0.486004
TFF1	0	#NAME?	0.00744347	0.0900388	2.53016	1.28139	0.539637	0	0	0
LOC101927503	0.064727	-3.94949	0.00748144	0.0904296	0.17457	0.0783682	0.0741743	0	0	0
KIF15	0.486268	-1.04018	0.00749137	0.090481	1.09331	2.03068	2.49387	0.715851	0.866291	0.793399
MRRF	1.69652	0.762577	0.00750008	0.0905176	6.42124	5.5292	6.6953	10.1332	10.0528	9.61855
LGMN	0.602258	-0.731547	0.00750731	0.0905364	32.489	25.7493	22.4361	14.083	13.378	15.0541
SULT2B1	0.324157	-1.62524	0.00751565	0.0905684	5.20322	2.41327	1.73613	0.919182	0.905354	0.732745
IL32	2.02534	1.01816	0.00753026	0.0906759	369.988	143.501	130.168	399.023	355.742	395.246
LETM1	0.595546	-0.747715	0.00754702	0.0907878	12.8131	11.8471	11.1428	6.20862	6.08128	6.05239
SHC3	0.25153	-1.9912	0.00755094	0.0907878	0.0179802	0.0608481	0.0728409	0.0203572	0.0172639	0.0107875
CPEB2	0.596076	-0.746433	0.0075703	0.0909513	8.79981	13.3579	14.7014	6.3413	7.61726	7.36964
PODXL	0.547254	-0.869718	0.00757595	0.0909513	22.1491	33.6373	34.0768	11.6233	17.6334	15.6354
CCDC43	1.71807	0.780787	0.00759538	0.0910425	11.2357	11.0129	11.2593	19.6096	19.581	16.4327
NTF4	0.338845	-1.5613	0.00759571	0.0910425	0.743144	0.544293	0.722272	0	0.38843	0.105124
TMEM44	0.473597	-1.07827	0.00760067	0.0910425	3.89329	2.85358	2.15115	0.366746	1.78353	1.49373
TTC27	1.73982	0.798937	0.0076247	0.0911994	7.34432	6.16979	6.08555	10.079	11.0604	11.9469
SEMA3C	1.70718	0.771613	0.00762522	0.0911994	1.90439	3.84305	5.42107	4.66162	7.19299	6.70692
MKRN2OS	3.06552	1.61613	0.00763825	0.0912229	0.378677	0.264515	0.134841	1.33602	0.654384	0.615719
CERS3	4.33791	2.117	0.00763862	0.0912229	0.0893727	0.0482661	0.0358202	0.239091	0.177142	0.299329
EIF3L	1.64233	0.715745	0.00766822	0.0915078	228.263	217.375	193.782	288.116	352.241	331.95
MROH1	0.548264	-0.867057	0.00769685	0.0917807	1.1533	1.73026	1.81682	0.584169	0.743219	0.653572
FAM13B	1.73991	0.799015	0.00775111	0.0923586	1.63074	3.14036	3.27141	4.38754	4.17122	4.79833
ISX	30.054	4.90948	0.00776765	0.0924615	0	0	0.0144139	0.116988	0.236318	0.0310804
GGT7	0.483867	-1.04732	0.00777168	0.0924615	6.07957	6.60272	7.33548	1.92523	3.84981	2.92575
SLC17A7	1.71432	0.777637	0.0077798	0.0924615	6.47619	8.6736	7.43814	9.77934	12.1845	12.5412
FAM102A	0.594305	-0.750725	0.00778293	0.0924615	25.2171	25.186	22.3459	11.2337	13.5415	12.1952
RPP40	1.89474	0.921998	0.00781455	0.0927075	2.60228	1.74178	1.75571	3.71778	2.87007	4.78876
TCTA	1.84694	0.885136	0.00781527	0.0927075	2.89178	4.16482	3.90664	6.23982	6.64385	5.0689
MRPS35	1.66309	0.733868	0.00782295	0.0927296	59.1112	56.9948	55.0197	86.4378	98.323	94.4665
PTPRCAP	0.0318133	-4.97422	0.00784165	0.0928822	1.63813	1.76201	0.592915	0	0.103774	0
IL1B	0.290009	-1.78583	0.00787559	0.0931766	1.03286	0.759313	0.827717	0.322223	0.0608164	0.337773
UBAP1L	0.286425	-1.80377	0.0078791	0.0931766	0.0422802	0.0734663	0.0857429	0.0280333	0.0366622	0
PCNX3	0.576932	-0.793527	0.00788404	0.0931766	4.78045	3.60721	2.928	1.83716	1.87687	1.62602
ACTA2	2.79657	1.48366	0.0078972	0.0932603	0.535119	0.235001	0.418272	1.19789	0.746787	0.818729
ZNF488	0.258033	-1.95438	0.00790502	0.0932603	0.474327	1.4525	1.49246	0.173276	0.311593	0.263542
HEY1	3.7246	1.89708	0.00790867	0.0932603	0.27488	0.103964	0.154494	0.44518	0.699356	0.660116
SLC7A6	0.580986	-0.783424	0.00792033	0.0933288	4.91717	8.52437	9.35947	3.49948	5.08544	3.78071
MELTF	0.581933	-0.781076	0.00793237	0.0934016	8.46635	8.23948	7.47238	3.30873	4.71401	4.15438
OSR2	1.9036	0.928728	0.00795339	0.0935457	2.55303	1.9237	1.65152	2.41945	2.71155	3.87713
TCAF2	0.481726	-1.05371	0.00795634	0.0935457	0.619634	0.786854	0.761607	0.412389	0.310752	0.309495
ARMC10	1.71766	0.780448	0.00796981	0.093635	4.80116	4.11882	3.88903	7.23768	6.863	7.12591
CYP4F3	3.17312	1.6659	0.00797637	0.093643	0.0497312	0.0778767	0.199052	0.365638	0.213434	0.433211
ENPP4	0.538632	-0.892628	0.00798303	0.0936523	2.76091	5.54474	6.47637	1.49622	3.85101	2.59499
SGMS2	0.579582	-0.786915	0.00799924	0.0937734	2.68328	4.73131	5.3226	1.92961	2.71437	2.42934
PI4KB	1.69461	0.760953	0.0080237	0.0939804	3.70428	5.43371	4.5785	6.60052	7.9285	6.39994
SRGAP2B	1.97199	0.979654	0.00802869	0.0939804	0.17659	0.265022	0.369829	0.35974	0.542928	0.557994
TTLL1	2.29236	1.19684	0.00804221	0.0940697	0.607774	0.734206	0.397462	1.4273	1.16816	0.951771
CYP3A5	0.144102	-2.79484	0.00805449	0.0941442	0.270956	0.102416	0.208158	0.0197076	0.0171306	0
MOB1B	0.566614	-0.819562	0.00806857	0.0942398	2.8072	4.69516	5.20085	1.75022	3.10605	2.7
PRKAR2B	0.570766	-0.809029	0.00809012	0.094344	9.02939	11.3373	12.8475	4.3511	8.2455	7.06149
NREP	0.471574	-1.08444	0.00809435	0.094344	1.11283	1.40304	1.946	0.664967	0.722053	0.766357
DUSP6	1.67421	0.74348	0.00809947	0.094344	15.1013	12.5876	13.1882	19.826	23.647	22.3422
PPP6R1	0.600286	-0.736278	0.00810117	0.094344	28.2624	22.2541	17.3909	10.5369	12.0061	10.9916
CRAMP1	0.567367	-0.817645	0.00812236	0.0944254	1.75612	2.57975	2.49752	1.13684	0.973553	1.15495
FUT11	0.3523	-1.50513	0.00812396	0.0944254	2.57878	5.982	7.65455	1.37187	1.5732	2.04334
RCOR1	0.602563	-0.730817	0.00812593	0.0944254	16.7085	27.3335	27.4298	12.2933	15.3629	14.018
ANXA6	1.64503	0.718113	0.00814059	0.0945269	16.6334	14.6447	12.8776	18.0448	23.653	22.3869
CCNG1	1.65394	0.725908	0.00815127	0.094582	166.355	167.516	168.558	274.193	295.593	300.922
POP1	0.43934	-1.18659	0.00816425	0.0946637	0.791487	0.91938	1.10906	0.238088	0.603379	0.39879
DYM	1.65417	0.726108	0.00817305	0.0946969	3.81856	5.79517	5.31595	7.14745	9.40158	8.21795
IRGQ	0.547987	-0.867787	0.00820246	0.0949029	1.70422	1.70503	1.52586	0.728929	0.825524	0.925112
C19orf53	1.68296	0.751004	0.00820274	0.0949029	55.7904	36.1753	31.1082	63.3919	58.258	59.6587
PRR4	0.389785	-1.35925	0.00822145	0.0949878	2.0301	2.33504	1.69531	1.12677	0.51431	0.355729
RASSF6	0.437113	-1.19392	0.00822199	0.0949878	0.200443	0.50265	0.502839	0.0946821	0.128732	0.221295
ATP6V1G1	1.66685	0.737125	0.00828444	0.09564	62.4033	44.5837	50.5432	80.1224	85.5317	91.3364
UBE2Z	1.65695	0.728527	0.00830407	0.0957972	25.6387	29.2441	26.4647	41.0817	45.8074	40.4151
C17orf67	1.91084	0.934205	0.00831538	0.0958583	3.20009	1.27204	1.99022	3.68317	3.40775	3.11476
EPHB2	1.6799	0.748373	0.00832739	0.0958811	1.63028	2.17154	1.78047	2.4532	2.98388	2.71917
RBM7	1.69513	0.761394	0.00833148	0.0958811	7.48955	10.7109	10.3607	15.6236	17.9277	15.0982
DACH1	0.405296	-1.30295	0.00833539	0.0958811	0.184334	0.288729	0.358299	0.0540776	0.1054	0.15204
KATNA1	1.73629	0.796004	0.00834714	0.095947	6.48018	4.54636	4.13044	8.88407	8.66283	7.8952
PARP12	0.589237	-0.763081	0.00835558	0.0959748	14.839	12.1164	11.8237	5.02851	7.82183	6.12404
ZBTB38	0.430465	-1.21603	0.00836556	0.0960202	0.584389	1.40868	1.49652	0.409134	0.552485	0.41393
ST5	0.45889	-1.12378	0.00837809	0.0960949	0.510246	0.611227	0.722893	0.154477	0.348512	0.255789
ARNTL2	0.601371	-0.733672	0.00844356	0.0967762	6.16171	8.09804	8.3488	3.95652	4.45195	4.34796
ZNF669	2.02803	1.02008	0.00850249	0.0973255	1.29198	1.38159	1.50768	2.63775	2.51549	2.84873
QSOX1	0.584711	-0.774205	0.00850369	0.0973255	17.7662	16.0216	12.2846	6.48474	8.81522	8.12952
BTBD2	1.67619	0.745187	0.00853462	0.0976046	24.1534	24.4243	21.1717	29.6725	30.1029	30.6827
PSEN1	1.6609	0.731965	0.00854032	0.0976046	6.83593	9.97437	10.0018	13.0591	16.071	13.6857
PABPC1	1.62441	0.69992	0.00854831	0.0976259	707.363	923.181	770.009	1045.35	1415.5	1277.76
NACC2	0.56438	-0.825261	0.00856352	0.0977296	3.85176	5.02229	4.09832	1.83274	2.66696	1.88387
MBNL1	0.392051	-1.35089	0.00857452	0.0977851	6.22776	14.5666	14.5481	3.46991	5.47678	4.71156
EIF1B	1.72934	0.790219	0.00858866	0.0978764	68.2421	52.827	38.633	90.7225	88.8983	106.395
GNG8	0.107028	-3.22393	0.00860756	0.0980217	0.152272	0.1091	0.194063	0.0604593	0	0
GTF2H1	1.69357	0.76007	0.00861559	0.0980431	5.98216	6.82636	6.69963	9.69728	10.3831	10.4939
KCNG3	0	#NAME?	0.0086478	0.0982981	0.0370658	0.144333	0.319048	0	0	0
MLST8	1.67308	0.742504	0.00865659	0.0982981	13.2302	5.95634	4.35665	9.65061	9.69979	8.47206
SUN2	0.51521	-0.956769	0.0086568	0.0982981	2.46576	2.37875	2.08778	0.388216	1.66319	1.09147
NUP43	0.583293	-0.777707	0.00866302	0.0982981	5.21187	5.33076	6.64924	2.96704	3.83533	2.80875
SEMA3A	0.601118	-0.73428	0.00867143	0.0982981	2.63157	4.00672	4.73516	2.3153	2.28999	2.08907
PPP1R3B	1.68369	0.751626	0.008675	0.0982981	4.31825	6.22585	7.76502	8.4708	9.84861	10.8001
TRAF3IP2	1.66992	0.739779	0.00871147	0.0986413	4.37081	5.55841	4.90412	7.27537	8.08974	7.72809
PRKG1	0.492457	-1.02193	0.00872675	0.0987153	0.596179	1.17172	1.55395	0.305926	0.327591	0.355996
TMC4	1.76619	0.820637	0.00873039	0.0987153	6.57913	4.27753	3.97312	10.6193	9.61101	9.89745
ZNF586	1.71862	0.781253	0.00873987	0.0987408	5.82459	5.6535	4.81742	7.15749	9.36733	10.328
OPA3	0.497743	-1.00653	0.00874503	0.0987408	1.16712	2.01026	2.33542	0.526666	0.859464	1.07287
DET1	2.52312	1.33521	0.00878175	0.0990439	0.317576	0.543849	0.482314	1.20517	1.16307	0.905496
NOXA1	0.483088	-1.04964	0.0087843	0.0990439	1.31917	0.736641	1.03836	0.490961	0.387272	0.555288
PIGW	0.469103	-1.09202	0.00879911	0.0990989	2.73936	3.62254	3.13622	0.867592	1.96975	1.49458
VPS72	1.67379	0.743114	0.00880752	0.0990989	34.9502	21.4688	18.9645	35.979	36.7762	39.2913
NAPA	1.67759	0.746389	0.00880783	0.0990989	20.0398	13.9131	11.2943	19.8151	21.5656	22.463
ARL4D	2.38118	1.25168	0.00882698	0.0992444	8.67461	1.98405	1.94087	9.28898	8.52124	9.48391
AOAH	0.0666233	-3.90783	0.00883675	0.0992842	0.0170843	0.0164843	0.0164527	0	0	0.00703803
FSCN2	0.246658	-2.01942	0.00885878	0.0994616	0.17183	0.221203	0.260933	0	0.0354852	0.0139684
AP5M1	0.577636	-0.791768	0.00887801	0.0996074	1.4663	2.35514	2.84074	1.1532	1.29442	1.33465
LOC389602	0.463891	-1.10814	0.00890824	0.0997362	1.19086	1.12331	1.21163	0.513834	0.723492	0.479775
CCNB3	2.6313	1.39578	0.00891794	0.0997362	0.0262572	0.129894	0.101725	0.197313	0.342227	0.183452
CLCN7	0.560715	-0.83466	0.00891865	0.0997362	5.1574	4.39814	4.55565	1.7802	2.43089	2.10827
SLC26A2	0.525723	-0.927626	0.00891981	0.0997362	1.42197	1.98707	2.25128	0.654681	1.37364	0.942182
KCNMB4	0.50726	-0.979202	0.00892479	0.0997362	1.31064	1.00419	0.978759	0.54185	0.599657	0.571378
SORT1	0.58256	-0.779522	0.00892702	0.0997362	3.86621	7.40279	6.61326	2.16811	3.97974	3.46322
ZW10	1.68707	0.754517	0.0089359	0.0997655	5.5775	6.99923	6.32	8.95834	10.724	10.9104
TBL1XR1	0.600393	-0.736021	0.00894772	0.0998275	9.48786	14.7425	17.3243	6.71297	9.95918	8.34389
HIP1R	0.587519	-0.767293	0.00897717	0.10007	7.15153	6.3937	5.7724	2.7733	3.31037	3.57828
MCIDAS	0.426519	-1.22932	0.00898201	0.10007	1.25526	1.51071	1.32324	0.191613	0.605027	0.677349
KIF18A	0.387151	-1.36903	0.00899146	0.100105	0.728076	1.80782	2.30313	0.773002	0.462821	0.486981
CGB7	0.329719	-1.60069	0.00902358	0.100393	1.1524	1.16406	1.07524	0	0.848717	0.395979
SSBP4	1.65464	0.726517	0.00905495	0.100604	18.7425	10.4098	9.77308	16.1834	17.6545	18.987
FAM104A	1.67078	0.740521	0.00906204	0.100604	8.72478	6.85639	7.12317	10.8309	12.5476	13.0534
TBC1D3	3.91477	1.96893	0.00906387	0.100604	0.0778897	0.181457	0.0704647	0.146922	0.017098	0.0961323
OLFML2A	0.430391	-1.21628	0.00906777	0.100604	1.59287	2.92625	3.0694	0.60454	1.22149	1.13822
PLIN3	0.586245	-0.770425	0.00911294	0.101034	40.8357	31.4212	24.6687	17.9788	18.9841	12.6542
H3F3B	1.697	0.762989	0.00913882	0.101251	97.9977	67.0046	61.7889	124.509	132.716	128.365
APOBEC3D	0.481314	-1.05495	0.00920496	0.101911	2.17438	1.81724	1.87026	0.435363	0.837299	1.36281
UNC50	0.519665	-0.944347	0.00921176	0.101911	9.25864	5.35627	5.54804	1.97776	2.98272	5.16314
CORIN	0.302232	-1.72627	0.00921755	0.101911	0.254324	0.299801	0.196025	0	0.0737481	0.136221
FBXO41	0.580043	-0.785769	0.00922421	0.101914	2.15913	3.07319	3.29801	1.11572	1.52101	1.63193
ADGRL1	0.596496	-0.745415	0.0092358	0.101971	11.9681	9.81285	8.117	4.05142	5.85973	4.84741
RAD23B	1.63451	0.708856	0.0092502	0.102059	28.7018	39.9311	39.4648	49.5718	60.1547	56.1664
RARG	0.569533	-0.81215	0.00926083	0.102106	7.28159	6.18477	5.81844	2.77189	4.11566	2.55925
OPTN	1.65662	0.728245	0.0092691	0.102127	21.1217	19.963	20.2916	32.7122	31.2368	30.5115
AMMECR1L	1.675	0.744165	0.00928539	0.102211	3.25404	5.42408	4.83628	5.84999	7.4897	7.01131
GAL3ST1	6.5199	2.70485	0.00929383	0.102211	0	0.0425924	0.0205056	0.156192	0.126484	0.111027
COQ4	1.81913	0.863252	0.00929678	0.102211	9.75625	3.49637	3.47984	9.3956	8.24382	7.88591
SLC2A3	1.66589	0.736291	0.00930242	0.102211	19.2062	16.8731	19.2392	28.0186	28.6609	32.4326
RPL15	1.63173	0.706403	0.00932728	0.102414	241.347	165.742	144.993	286.604	299.464	287.416
CDCA3	0.534698	-0.903205	0.00934241	0.102509	4.24959	2.54683	2.80583	1.39779	1.09388	2.01136
MKI67	0.173546	-2.52661	0.00936194	0.102653	2.37632	11.053	11.6123	1.07312	1.66062	1.33229
ANAPC10	1.76213	0.817323	0.00939758	0.102973	1.35963	1.5756	1.50577	2.39487	2.96079	2.09204
FAM149B1	1.85037	0.88781	0.00941847	0.103131	0.545343	0.938402	0.962631	1.30223	1.25174	1.77929
NEPRO	1.66204	0.732955	0.00946211	0.103538	6.79198	8.64031	8.46072	12.4641	13.582	12.4924
PRSS53	0.36991	-1.43475	0.00951674	0.104064	0.345235	0.655492	0.639514	0.0177174	0.0709019	0.332524
IGSF10	0.160128	-2.6427	0.00954042	0.104251	0.0228201	0.0750419	0.111189	0.00377508	0.0163202	0.0139477
PAPD7	0.609639	-0.713973	0.0095767	0.104548	16.6821	23.4086	23.7048	10.938	12.8827	12.0412
KNTC1	0.49743	-1.00744	0.00958064	0.104548	1.61811	3.43337	3.9379	1.21715	1.58913	1.14981
BBOF1	1.93947	0.955662	0.00960447	0.104736	0.238091	0.572518	0.746671	1.04037	1.01039	0.944667
CHD3	0.594581	-0.750055	0.00961145	0.104741	5.71166	9.10511	8.66722	3.45207	4.91383	4.16435
PPP1R10	0.388305	-1.36474	0.00962165	0.10478	4.36392	10.6204	8.71848	2.26775	3.04396	2.8169
RALGPS2	0.578821	-0.788811	0.00963173	0.104818	2.18601	3.43397	4.38696	1.53991	2.04658	1.83034
EPN3	0.483745	-1.04768	0.00964731	0.104916	2.2322	1.26245	1.52572	0.542618	0.876315	0.697616
HOXD1	4.98973	2.31896	0.00965509	0.104929	0.26839	0.0799803	0.117187	0.401684	0.736311	0.994051
GAB2	1.67079	0.740527	0.00968657	0.105148	3.0243	8.02311	6.56633	7.48184	10.3904	9.14699
TOP2B	0.602271	-0.731516	0.00968845	0.105148	13.8789	23.1892	25.251	8.1303	14.0878	13.4919
JADE1	0.577929	-0.791036	0.00969997	0.105202	2.38543	2.57496	2.74453	1.19156	1.5918	1.48997
SLC18B1	0.477767	-1.06562	0.00971914	0.105281	13.5505	8.61379	9.4707	5.57572	5.06272	4.38185
IPO4	1.66777	0.737918	0.00972045	0.105281	6.26525	8.13876	7.23005	9.05909	11.0422	9.63196
NDUFAF3	1.83276	0.874019	0.009729	0.105302	9.90852	6.12142	5.22544	12.8999	11.3649	10.216
CD47	0.609142	-0.715149	0.00978413	0.105827	8.26486	8.82182	8.72685	4.78968	5.93999	5.56514
CCDC71L	0.316024	-1.6619	0.00979212	0.105841	16.7844	11.1441	11.3555	4.00777	5.09155	4.24022
FEN1	0.37966	-1.39722	0.00981652	0.106002	20.9646	11.9037	10.2971	5.62297	4.10919	4.88422
STX12	1.62716	0.702358	0.00982029	0.106002	9.62147	12.76	11.4167	11.3702	23.1932	21.0633
SGSM2	0.42918	-1.22034	0.00984436	0.10619	1.30707	1.81216	2.02313	0.400565	0.752095	0.537435
CLSPN	0.391781	-1.35188	0.00985345	0.106216	0.360041	0.824511	0.774599	0.0914803	0.336158	0.26382
RARA	1.68372	0.751652	0.00988186	0.106379	1.97947	3.6326	3.26461	3.611	3.94751	4.47983
DIAPH3	0.509891	-0.971739	0.00988194	0.106379	0.945618	2.51462	2.46394	0.80017	1.15837	0.779678
WDR81	0.53462	-0.903414	0.00990949	0.106558	1.37393	1.64873	1.59378	0.706412	0.724725	0.603478
ZNF816-ZNF321P	0.343337	-1.5423	0.00991188	0.106558	0.706986	1.21247	1.02681	0.499584	0.591081	0.243732
MYCBPAP	3.07609	1.6211	0.00992876	0.106603	0.0242239	0.177729	0.0397463	0.31342	0.254193	0.239585
SERTAD4	0.417309	-1.26081	0.00993305	0.106603	0.516546	0.851956	0.685317	0.203678	0.446055	0.189846
PDZD4	0.555568	-0.847964	0.00993618	0.106603	5.64023	3.42543	3.20976	1.2486	1.84404	2.25371
PSD4	0.509621	-0.972502	0.00996683	0.106807	1.12877	1.63484	1.41436	0.438862	0.832451	0.620424
PYCR1	1.63242	0.707009	0.00997208	0.106807	57.3023	43.1781	37.8223	58.5344	66.836	61.663
LMO7	0.438404	-1.18967	0.00997528	0.106807	5.66654	11.5153	14.2974	3.69393	4.72825	4.55797
MSI2	0.560545	-0.835099	0.00999995	0.106999	1.59649	3.0664	3.22663	1.17357	1.60641	1.37712
IFRD1	1.74345	0.801944	0.010016	0.107053	37.3453	22.1379	23.1022	50.3616	51.2331	48.5527
NOD2	0.559454	-0.83791	0.0100184	0.107053	2.03257	2.25382	2.41224	0.870865	1.48715	1.17146
STT3A	1.61355	0.690243	0.0100262	0.107065	29.3631	43.3643	44.7708	51.6798	72.1538	61.9416
VTI1B	1.65544	0.727213	0.0100419	0.107142	28.3297	19.351	21.2877	28.6311	37.4932	31.9182
AZI2	1.6522	0.72439	0.0100469	0.107142	4.98437	5.3878	5.1348	6.68717	9.50441	9.38161
COQ5	1.69131	0.758145	0.0100671	0.107223	13.0155	8.72399	8.54142	14.8323	16.5933	17.9333
EMILIN2	0.395825	-1.33706	0.0100679	0.107223	0.449057	0.755835	0.595245	0.105227	0.320541	0.216173
ZFC3H1	0.370682	-1.43174	0.0100849	0.107297	2.51833	6.82659	8.3027	1.82248	2.21465	2.00391
CHRD	0.504635	-0.986689	0.0100943	0.107297	1.806	1.36475	1.4245	0.770833	0.820405	0.340326
CCDC134	0.475292	-1.07311	0.0100957	0.107297	1.8317	3.56661	3.85621	0.874353	1.85001	1.35659
DUS3L	1.74448	0.802797	0.0101018	0.107297	9.08727	7.16759	6.36072	12.3374	9.67677	11.6445
TIMP4	1.83319	0.874353	0.0101638	0.107884	7.49962	4.6694	3.54241	9.44486	9.7211	8.56885
TONSL	0.551159	-0.859458	0.0101815	0.107952	2.8473	1.94515	2.52327	0.947752	0.977278	0.95556
RNF214	1.64996	0.722432	0.0101864	0.107952	5.07451	6.14379	5.65295	7.52686	11.0716	8.02287
MRAP2	0.328671	-1.60528	0.0101958	0.107952	0.480955	0.34073	0.305476	0.0506777	0.140773	0.129219
PNPLA6	0.559227	-0.838493	0.0101973	0.107952	13.4663	7.59469	6.19328	3.96853	4.06945	4.22037
KIAA1522	0.547554	-0.868926	0.0102141	0.108058	10.9252	10.5443	8.26827	3.2282	5.25917	4.03994
HNRNPA2B1	0.620714	-0.688	0.01023	0.108106	105.42	127.226	137.275	70.9589	81.8406	74.4251
LDAH	2.09768	1.06879	0.0102322	0.108106	0.668603	0.518287	0.538694	1.22791	1.09998	1.04195
IGSF9B	0.158589	-2.65663	0.0103074	0.108829	0.217474	0.804403	1.1207	0.077943	0.12552	0.1108
KAT7	1.65879	0.730132	0.0103717	0.109435	4.95045	11.0006	9.96916	12.0075	14.1048	14.0122
LSM12	1.63029	0.705129	0.0103872	0.109526	8.5469	11.2186	8.89133	14.0133	17.1234	17.4909
CDCA2	0.575591	-0.796883	0.010409	0.109684	1.73029	2.39774	1.99574	1.16232	1.10478	0.904102
ALCAM	0.611326	-0.709987	0.0104238	0.109767	13.572	21.4844	25.283	10.1855	13.8604	11.9301
ADCY5	0.345364	-1.53381	0.0104415	0.109847	0.180658	0.256034	0.15177	0.0639448	0.0461626	0.0196312
PCOLCE2	0.566649	-0.819473	0.0104452	0.109847	7.82623	5.94083	6.65596	3.81368	2.94475	3.82403
PSMD8	1.63661	0.710714	0.0104542	0.109869	95.6388	59.8502	51.682	100.324	97.2318	98.3001
SCN4A	1.91008	0.933634	0.0104662	0.109922	0.445339	0.482381	0.440526	0.638891	0.889842	0.659977
ANK1	0.401489	-1.31657	0.010501	0.110216	0.656128	1.12272	1.09592	0.200057	0.419568	0.339464
GPR75	0.217241	-2.20263	0.0105091	0.110228	0.278232	0.425223	0.765051	0.169425	0.0705338	0.0520332
ARHGAP4	0.150805	-2.72924	0.0105287	0.110361	0.368775	0.345594	0.0745244	0.0175236	0.0974453	0
FOXN4	0.0696811	-3.84309	0.0105438	0.110447	0.0268908	0.0645617	0.108456	0	0.018124	0
THAP4	1.65093	0.723282	0.0105632	0.110577	15.348	14.7371	11.1197	21.0419	20.2225	20.7609
LMBRD1	1.67039	0.740183	0.0106027	0.110917	15.4123	14.4355	13.3608	22.8773	24.4133	21.0499
KRT10	1.78619	0.836883	0.0106139	0.110962	2.5557	1.32473	1.035	2.73136	2.81948	1.99024
PLEKHH1	0.410145	-1.28579	0.0106333	0.111046	0.883308	2.04748	1.87898	0.537749	0.851787	0.455983
NDRG2	0.561532	-0.832561	0.0106359	0.111046	4.40559	3.24517	2.47749	1.10674	2.05499	1.94052
ZNF608	0.287203	-1.79986	0.0107059	0.111652	0.359012	1.06367	1.22812	0.154677	0.25447	0.348034
PEA15	1.64961	0.722122	0.0107079	0.111652	16.7782	16.534	15.1775	24.8058	23.721	24.7807
BRPF1	1.65368	0.725681	0.0107297	0.111806	2.7045	4.37569	3.79525	4.643	5.50813	5.10084
ZNF618	0.313388	-1.67398	0.010738	0.111819	0.192801	0.552446	0.664302	0.125461	0.127517	0.0994276
MMP15	0.597586	-0.742782	0.010755	0.111904	21.752	17.0032	13.3349	7.36219	9.47359	9.35875
BHLHE41	0.600656	-0.735389	0.0107601	0.111904	10.8282	15.3439	16.3045	6.49392	9.60105	8.38062
GDI2	1.62751	0.702669	0.0107844	0.112083	64.6043	68.9339	61.8694	98.3451	100.553	108.099
SLC35B4	0.572454	-0.804768	0.0108152	0.11233	2.81023	3.8059	3.3517	1.40117	2.19373	1.84612
CLNS1A	1.63244	0.707034	0.0108561	0.112681	74.4033	51.5405	52.5647	97.1438	94.2493	97.0601
NBR1	1.62996	0.704835	0.0108817	0.112874	7.77669	9.70368	9.58803	12.3663	14.7427	14.9228
STK40	1.64485	0.717953	0.0109109	0.113103	19.2576	19.4849	16.563	25.5154	24.7291	25.6113
PROM1	0.594983	-0.749081	0.0109366	0.113248	6.12747	7.01167	6.59968	2.89206	4.38484	3.73199
GYG2	0.451203	-1.14815	0.0109391	0.113248	1.62802	1.28384	1.28947	0.499595	0.787017	0.440078
PROS1	0.564043	-0.826122	0.0109625	0.113417	3.05843	4.15486	4.86569	2.55943	2.62295	1.52387
ARAP1	0.593834	-0.751868	0.0109783	0.113506	4.0301	4.19872	4.2596	1.71731	2.10222	2.11152
STEAP4	0.2579	-1.95511	0.0110155	0.113804	0.217634	0.358696	0.311979	0.137404	0.0538756	0.0286574
NSA2	1.63239	0.706984	0.0110241	0.113804	58.4168	50.9262	47.4735	78.6726	81.4339	87.8711
PBX3	0.529578	-0.917085	0.0110445	0.113804	1.89412	2.30106	2.04193	0.909498	1.05899	1.22997
EGR4	2.11922	1.08353	0.0110532	0.113804	2.19601	1.52391	1.53485	2.32796	3.48683	2.35394
INO80C	0.457529	-1.12806	0.0110591	0.113804	3.79746	1.531	2.38343	1.17144	0.80938	1.27263
BLM	0.573257	-0.802745	0.0110601	0.113804	1.86013	2.2163	3.22922	1.11006	1.68723	1.10451
EDN1	0.508412	-0.975931	0.0110789	0.113804	2.06969	1.92477	1.7844	0.727682	0.949718	1.28829
APLF	3.14931	1.65504	0.0110808	0.113804	0.0514127	0.0426187	0.152827	0.332397	0.375724	0.254213
CIB2	1.63791	0.711858	0.0110823	0.113804	20.7839	11.3031	10.218	16.0671	19.6422	22.553
TEX10	1.6246	0.700084	0.0110877	0.113804	11.9825	18.1478	18.6655	22.7142	28.7438	25.0648
TMEM39A	1.64237	0.715777	0.0110923	0.113804	7.20247	9.69024	10.4391	13.3654	15.7481	14.8012
DGCR8	0.579055	-0.788227	0.0110997	0.113804	3.56739	3.27497	2.96117	1.86486	1.54122	1.62755
CACNA1G	0.538998	-0.891649	0.0110998	0.113804	0.92303	1.18858	1.0687	0.338367	0.62283	0.532836
MTA1	1.62083	0.69673	0.011131	0.113987	19.3226	19.5487	15.9189	22.5274	24.6395	23.8968
TRAM1	1.61256	0.689356	0.0111369	0.113987	35.2244	64.8293	69.6258	76.6224	96.1991	93.811
PLA2G4A	0.528767	-0.919295	0.0111424	0.113987	4.57075	8.08054	10.1901	2.9557	3.89411	4.91018
NMD3	1.63237	0.706971	0.0111463	0.113987	15.8902	19.118	18.867	25.956	30.2954	31.4026
MRM1	0.394472	-1.34201	0.0111918	0.114378	1.41761	0.767911	0.54597	0.537786	0.330829	0.184875
NXF1	1.64828	0.720959	0.0112168	0.114537	9.74631	7.71514	7.22797	11.6748	11.7651	9.65677
LOC102724135	2.71016	1.43838	0.0112216	0.114537	0.041425	0	0.0451164	0.473215	0.0439524	0.197103
IGSF9	0.582415	-0.779881	0.0112595	0.11485	8.37373	7.2364	6.34471	3.46094	4.87187	3.47118
PRUNE1	1.68408	0.751957	0.0112944	0.115132	4.35675	5.55009	6.07894	7.93138	8.56717	9.01113
EXOC8	0.572498	-0.804656	0.0113197	0.11524	3.28537	4.16944	4.61635	1.87937	2.37812	2.40644
SYCP2	0.142316	-2.81283	0.0113253	0.11524	0.0141976	0.0899262	0.0561489	0	0.00637926	0.00661425
KRT3	0	#NAME?	0.0113267	0.11524	0.183356	0.203949	0.100731	0	0	0
OAS3	0.396509	-1.33457	0.011385	0.115721	3.71528	7.90714	9.61728	2.1406	2.98442	2.47573
ARGLU1	0.607139	-0.7199	0.011394	0.115721	25.1898	31.5617	37.0325	15.3773	20.7165	18.1785
MUTYH	1.78552	0.836347	0.0113957	0.115721	1.53238	0.99702	0.861119	1.97333	1.5508	2.37178
ZCRB1	1.64121	0.714756	0.0114305	0.115965	26.7646	24.2961	26.1164	42.2681	45.4169	43.8015
SH3GL2	2.17106	1.1184	0.0114396	0.115965	0.158006	0.199287	0.295193	0.422744	0.541942	0.312935
ACSL5	0.594372	-0.750562	0.0114416	0.115965	6.51187	7.05037	7.54009	3.6321	4.65007	3.61411
PLXNB3	0.402804	-1.31185	0.0114623	0.116101	0.550184	0.457896	0.483674	0.0679263	0.257685	0.031165
MTFR2	0.570179	-0.810512	0.011474	0.116146	2.89104	2.64928	2.78006	1.60072	1.38228	1.71375
MPC1	0.544923	-0.875876	0.011487	0.116204	6.57143	4.63701	6.18434	3.01355	3.36577	3.21349
MACC1	0.389725	-1.35947	0.0115042	0.116295	0.947017	2.42051	3.13273	0.797582	0.916734	0.676914
CRYBB3	0	#NAME?	0.0115106	0.116295	2.26415	0.108171	0.449155	0.478845	0.000619916	0.82448
ZNF267	0.557872	-0.841994	0.011536	0.116478	3.26094	7.75898	7.345	3.02075	3.21076	3.45667
AGL	0.386011	-1.37328	0.0115476	0.116521	1.22792	3.3894	4.18907	0.750494	1.38695	1.16374
IFITM1	0.345402	-1.53365	0.0115616	0.116588	1267.62	615.289	595.042	266.505	264.254	276.175
PLEKHD1	0.264197	-1.92031	0.0115813	0.116713	0.120623	0.170014	0.160023	0	0.046806	0.0258326
KXD1	1.62372	0.699305	0.0115958	0.11673	31.1668	23.9529	18.7213	31.2703	31.3995	30.3741
PLTP	1.61966	0.695692	0.0115976	0.11673	26.0021	22.31	19.188	26.0705	34.7113	31.1064
CEP63	1.76843	0.822472	0.0116112	0.116794	0.483438	0.758234	0.797824	1.06423	1.45768	1.28386
SND1	1.59384	0.672508	0.011633	0.116902	53.5223	57.3889	48.0496	69.8564	92.0927	79.1489
SLCO4C1	0.464201	-1.10718	0.0116367	0.116902	1.30041	2.00243	2.9844	0.777545	0.877751	1.20973
RNF167	1.61476	0.691316	0.0116526	0.116988	25.1121	19.1029	19.9401	28.5505	34.1896	39.0506
SEMA5B	6.09081	2.60663	0.0116771	0.11703	0.010256	0.019903	0.0380478	0.0771611	0.159033	0.161867
ZNF57	1.76411	0.818941	0.0116788	0.11703	1.86053	2.57994	2.66186	3.84801	3.66604	4.03066
DBF4	0.59716	-0.743811	0.0116815	0.11703	4.59271	6.65884	7.57602	2.7481	3.64816	3.95909
GALK2	1.69055	0.757492	0.0116862	0.11703	2.10878	1.79624	1.90664	3.00218	4.01699	2.69968
NEXN	0.160478	-2.63956	0.0117232	0.117328	0.0623986	0.145992	0.272934	0	0.0367884	0.0238833
BRSK2	0.597646	-0.742638	0.0117352	0.117374	5.5498	4.99769	4.41191	2.19353	2.64465	1.69381
TFPI	0.615544	-0.700067	0.0117429	0.117377	8.1257	9.79208	10.2077	4.98024	5.68625	5.19218
GMNN	0.579667	-0.786704	0.0117766	0.11764	6.83845	5.80034	5.42368	3.89212	3.95619	2.66364
FGFR3	0.573286	-0.802674	0.0117945	0.117746	3.91257	4.74539	3.96231	1.70727	2.04503	1.92984
NAB1	0.595872	-0.746925	0.0118376	0.118102	9.55448	16.4961	19.9189	7.07741	10.5143	9.18644
CCDC59	1.71568	0.778782	0.0118861	0.118511	12.8075	14.1326	16.6425	26.6421	18.8246	27.5679
DDX60L	0.39191	-1.3514	0.0118935	0.118512	0.379869	0.759657	0.982154	0.156158	0.353111	0.249072
KNL1	0.275919	-1.85768	0.011932	0.118753	0.583735	1.97088	2.87848	0.418472	0.505956	0.524419
NECTIN2	1.6254	0.700798	0.0119326	0.118753	16.814	12.0754	10.2498	17.4915	17.6546	18.525
RCAN2	3.92118	1.97129	0.0119796	0.119145	0.0528694	0.0383989	0.104369	0.118029	0.256108	0.373615
MKRN2	1.69904	0.764719	0.0119887	0.119162	5.73195	8.39163	7.59024	12.4092	11.844	9.79579
BCL2L13	1.59908	0.677239	0.01204	0.119597	7.15777	8.41277	6.99279	8.66479	13.5226	12.3914
RNF144A	0.563471	-0.827586	0.0120798	0.119918	0.466897	0.748983	0.717914	0.292644	0.489216	0.276756
TRIM47	0.582454	-0.779783	0.0121149	0.120191	18.6336	13.992	11.2	6.13482	7.91759	6.18245
ATP6V1G2	4.44117	2.15094	0.0122488	0.121445	0.282138	0.133318	0.257364	1.4874	0.773468	0.611495
CLIP4	2.46526	1.30174	0.0123012	0.121879	0.204523	0.110617	0.114418	0.376169	0.414327	0.577142
LPAR2	1.73185	0.792313	0.012308	0.121879	9.55595	6.47346	7.45265	12.3794	10.4244	11.1578
C8orf44	0.478278	-1.06408	0.0123248	0.121971	1.10221	0.620659	0.864611	0.620584	0.373402	0.172634
TCIRG1	0.548659	-0.866017	0.0123385	0.12203	2.33845	2.06421	1.94361	1.03857	1.34024	0.62907
KCMF1	1.61674	0.693084	0.0123702	0.122268	16.652	19.8963	17.9791	26.6168	29.2242	28.8467
TMEM135	0.603131	-0.729457	0.0124079	0.122563	2.82757	3.53707	4.34736	2.10204	2.05287	2.26477
ARSK	1.96419	0.973936	0.0124154	0.122563	0.814759	0.97921	0.995212	1.74943	1.85871	1.83463
TAF6	1.6163	0.692692	0.0124348	0.122678	7.32594	12.7642	11.4397	12.6852	16.1509	15.3459
NPR2	0.442116	-1.1775	0.0124962	0.123208	0.488468	0.382748	0.420029	0.155662	0.232206	0.183575
CAMKK2	0.585028	-0.773423	0.0125564	0.123725	3.01724	4.7582	4.46678	1.56173	2.60485	2.58106
ZNF14	1.93703	0.953843	0.0125747	0.123829	0.823061	0.783668	0.861724	1.2349	1.72273	1.7588
MYRF	0.560722	-0.834641	0.0125838	0.123842	2.06389	2.58769	2.26868	0.697735	1.21942	0.96591
SCRIB	0.602658	-0.730589	0.0125964	0.123889	8.23562	6.1244	5.55886	3.28075	3.44957	3.17548
C18orf21	1.69785	0.763709	0.0126403	0.124241	10.745	8.27238	9.16382	15.6323	13.5745	14.4412
PRR12	0.461174	-1.11662	0.0126498	0.124241	2.33224	4.74496	4.17433	1.34168	1.58164	1.49335
MAP3K5	0.58707	-0.768397	0.0126556	0.124241	1.81861	2.59113	2.89204	1.1321	1.62232	1.50736
HOXB8	0.617325	-0.695898	0.0126791	0.124395	36.3133	28.1205	23.8918	14.2041	17.3797	17.4719
GJB6	0.454358	-1.1381	0.012707	0.124593	2.10525	2.18929	2.07328	0.235048	1.45267	0.729005
ZNF780A	0.492779	-1.02099	0.0127165	0.1246	0.24483	0.422735	0.713429	0.307769	0.335378	0.169682
F2R	0.586516	-0.769758	0.0127233	0.1246	7.40462	8.23675	9.45133	3.31962	6.02491	4.9012
MGST2	0.587928	-0.766289	0.01276	0.124882	4.38434	4.49687	4.21973	2.52591	2.40838	3.17461
SLC9A9	0.513266	-0.962221	0.0128192	0.125385	0.249602	0.361535	0.570068	0.306962	0.158874	0.175255
FAM83E	0.476865	-1.06835	0.0128454	0.125564	0.960158	1.96079	1.61468	0.422277	0.657969	0.595477
CCDC167	2.25699	1.1744	0.012866	0.125688	10.2124	2.64422	3.00632	10.1304	10.199	9.45307
FGGY	2.24744	1.16828	0.0129525	0.126386	0.0460043	0.0348681	0.0589138	0.240973	0.157684	0.162823
ARHGEF25	0.559086	-0.838858	0.0129533	0.126386	5.74607	4.77709	4.75673	1.11077	3.16096	3.35533
NCAPH	0.589032	-0.763582	0.0129666	0.126439	2.60406	3.84739	3.7832	1.45565	2.52794	2.21374
ZNF721	0.601918	-0.732362	0.0129767	0.126459	1.97648	4.96488	4.96414	2.22523	2.58204	2.10236
HENMT1	0.454969	-1.13616	0.01302	0.126804	4.94311	3.24252	2.31876	1.05206	2.23779	1.05603
SEC11C	1.83751	0.877748	0.0130325	0.126848	30.5418	13.4954	13.85	30.8404	28.9937	34.3733
TGFB2	0.612678	-0.7068	0.0130456	0.12688	6.53589	10.5012	12.0924	4.70843	6.30742	5.74416
DHX32	0.582672	-0.779245	0.0130517	0.12688	7.45069	5.8367	6.6912	2.86666	3.98434	3.14238
ACTL6A	1.64938	0.721921	0.0130759	0.127038	14.1618	15.4767	16.7835	26.0874	27.3724	20.3155
KIAA1143	0.615633	-0.699858	0.0130863	0.127061	10.7612	17.0419	18.1685	6.6649	10.9146	9.03399
IFNLR1	0.515532	-0.955866	0.0131003	0.12712	2.33538	4.58763	4.4832	1.65612	2.09378	1.63531
POLD4	1.92273	0.943156	0.0131188	0.127145	9.15024	2.55555	2.56279	7.70747	7.11043	8.05426
EEF1A2	1.58922	0.668321	0.0131255	0.127145	130.57	79.342	63.5712	104.676	117.59	122.355
ANKFY1	0.595259	-0.74841	0.0131268	0.127145	3.42705	4.91169	5.43546	1.55429	2.95428	2.87996
CCDC85C	0.598873	-0.739677	0.0131532	0.127309	5.16055	4.51867	3.55304	2.00972	2.34076	2.53421
IFIT2	0.460119	-1.11992	0.0131654	0.127309	1.11689	1.66371	2.70787	0.66205	0.599414	1.13848
LOC101928841	0.490361	-1.02808	0.0131895	0.127309	0.403285	0.521588	0.476932	0.166648	0.207812	0.184555
IRF2BPL	0.610649	-0.711584	0.013196	0.127309	22.5825	16.5453	15.5197	8.36843	10.2442	9.65519
PJA2	1.62572	0.701079	0.0132	0.127309	3.99529	8.6072	9.58488	7.85063	14.8595	12.1232
ARHGAP33	0.491201	-1.02562	0.0132	0.127309	0.643702	0.62758	0.667024	0.192918	0.30425	0.266406
FGF17	0.344389	-1.53789	0.0132058	0.127309	0.326097	0.306225	0.39716	0.120927	0.127958	0.122675
UMPS	0.604013	-0.727347	0.0132076	0.127309	4.44425	4.59755	6.51945	2.91939	3.23995	2.81529
PRR3	1.61746	0.693728	0.0132449	0.127572	13.9306	12.5778	12.1729	16.529	18.8289	20.755
RP9	1.68066	0.749026	0.0132509	0.127572	6.5132	5.43398	4.97182	6.61605	8.59802	10.4661
GAS6	0.524053	-0.932214	0.0132601	0.127584	4.7155	3.28379	2.51788	0.745903	1.27924	1.77678
RWDD4	1.68827	0.755546	0.0133162	0.128006	5.23858	5.44243	7.16753	9.35636	9.54449	9.38972
DDAH2	0.449698	-1.15297	0.0133201	0.128006	8.67045	3.31099	2.86207	1.1987	1.80293	2.06297
MIDN	0.62728	-0.672818	0.0133464	0.128182	32.8977	33.3269	24.8576	16.4333	15.657	15.447
SPG7	0.609608	-0.714046	0.0133715	0.128346	6.38904	7.06466	6.7503	3.27868	3.93135	2.9364
RIMKLB	0.600399	-0.736007	0.0133857	0.128373	6.51664	13.7472	16.4304	5.22434	8.49951	7.10066
LRRC39	0.165381	-2.59614	0.0133905	0.128373	0.170487	0.227717	0.326607	0	0.141899	0.0499194
FHL3	1.70898	0.773137	0.0134	0.128387	9.93804	6.1783	5.15582	8.71278	10.9094	9.43592
GOLGA5	1.61578	0.692235	0.0134106	0.128411	10.3347	14.8431	15.6887	18.5859	21.8039	21.1405
RMI2	0.481318	-1.05494	0.0134408	0.128522	18.0929	13.3321	12.3093	6.01487	6.13993	8.09143
CINP	1.6901	0.757107	0.0134432	0.128522	18.6997	12.7478	11.6673	25.0037	19.469	20.9515
MBD3	0.449411	-1.15389	0.0134463	0.128522	26.5291	10.6012	11.4239	5.84037	4.97419	6.07144
RPSA	1.59512	0.673667	0.0134781	0.128748	1779.22	1266.63	1091	1905.95	1967.32	1891.15
MLX	1.59991	0.677993	0.0135006	0.128885	16.0356	17.3108	16.0801	21.239	27.634	22.8416
METAP2	1.61546	0.691943	0.0135086	0.128885	34.8589	32.8845	32.3795	52.6596	51.5271	54.8033
GRINA	1.60408	0.681743	0.0135413	0.129025	36.0314	28.7902	24.5873	35.1607	39.1691	41.3565
CYP27B1	0.399554	-1.32354	0.0135437	0.129025	0.790824	0.79304	1.21358	0.285508	0.402689	0.134261
OTUB1	1.62683	0.702059	0.013549	0.129025	31.8097	21.0097	19.5957	35.2424	34.0105	32.8613
NR2C2	0.490432	-1.02787	0.0135556	0.129025	2.24639	4.57802	5.27029	1.40622	1.99689	1.98001
ISCU	1.61322	0.689941	0.0135808	0.129188	10.4534	7.67434	6.56076	12.4023	14.4814	12.4633
PSAP	1.57582	0.656104	0.0136074	0.129364	170.83	117.689	105.571	158.572	196.242	175.324
EEFSEC	1.68637	0.753918	0.0136405	0.129601	2.27729	1.96336	1.73943	2.13527	3.71128	3.37878
ZFAND3	1.60851	0.685723	0.0136541	0.129652	19.3641	23.0035	18.2328	28.4416	30.9025	30.3868
CLDN12	0.616709	-0.697339	0.0136622	0.129652	17.7463	22.7551	25.0778	11.9055	14.8848	13.6126
CNNM3	0.567459	-0.817412	0.0137383	0.130297	2.05882	2.66838	2.43821	1.26687	1.37002	1.20724
SMC6	0.538124	-0.89399	0.0137974	0.13078	1.22238	2.82413	2.85621	1.22018	1.0282	1.26562
ITPR2	0.349026	-1.51859	0.0138252	0.130966	0.890874	2.66146	2.97197	0.342379	0.897792	0.856779
SMAD6	0.552307	-0.856458	0.0138571	0.13119	1.29672	1.63838	2.24633	0.723443	0.894151	0.864176
PPP1R3G	0.264056	-1.92108	0.0138764	0.131295	5.73306	3.21885	1.74225	0.382659	1.58603	0.586338
ZNF211	1.91653	0.9385	0.0139418	0.131766	0.475336	0.99468	0.755754	1.13785	1.59271	1.19647
FAM171B	2.15563	1.10811	0.0139427	0.131766	2.0199	9.67099	11.6891	9.93113	21.269	16.9581
PURA	0.606619	-0.721137	0.0139683	0.131876	3.52778	5.16923	5.43872	2.75387	3.03289	2.662
NME9	0	#NAME?	0.0139755	0.131876	0.00755242	0.0263987	0.00441805	0	0	0
SPINK7	0	#NAME?	0.0139792	0.131876	0.911931	0.901037	0.668433	0	0	0
HOXA13	0.516376	-0.953505	0.0140071	0.132061	11.9608	26.14	29.2258	9.88987	11.5189	10.2969
TTLL6	2.11482	1.08053	0.0140188	0.132093	0.0707538	0.352707	0.263976	0.263832	0.461649	0.626609
TTC33	1.66503	0.735552	0.01407	0.132497	2.70238	3.20574	4.22784	4.96211	5.80963	6.13293
SERPING1	0.55515	-0.849051	0.0140795	0.132508	2.19693	2.4313	2.53047	1.1638	1.02085	1.30214
CD2AP	0.493172	-1.01984	0.0141179	0.13267	3.77355	7.9962	10.3217	3.2452	4.31668	3.63406
NIT1	1.66824	0.738326	0.0141183	0.13267	8.32869	4.30963	3.95742	9.12148	7.44268	8.36616
PRSS12	0.600026	-0.736904	0.0141216	0.13267	4.46566	8.41052	8.70318	2.71138	4.68073	4.37719
ELK3	0.611847	-0.708757	0.0141638	0.132988	5.6685	8.61062	9.97479	3.96477	5.36794	4.7277
GSDMB	0.51284	-0.963419	0.0142389	0.133605	3.76711	5.30078	6.89491	2.71059	1.70536	2.8313
UBXN6	1.61659	0.692958	0.0142463	0.133605	26.3778	15.9034	15.506	27.3135	26.6998	22.5211
NES	0.614187	-0.703251	0.0142942	0.13391	6.12921	5.66289	5.04517	2.85252	3.37969	3.49598
GRIN2B	0.0355155	-4.81541	0.014301	0.13391	0.00129166	0.0180939	0.0196709	0	0	0
GIN1	2.04753	1.03388	0.014304	0.13391	0.199733	0.362251	0.497749	0.377206	0.802509	0.883833
RNF149	0.586924	-0.768754	0.0143487	0.13425	10.1444	7.62062	8.07339	5.08233	4.77708	5.37234
IER5	2.44282	1.28854	0.0143946	0.134571	95.552	40.9882	36.8649	160.277	97.4807	110.338
FAM114A2	1.78811	0.838439	0.0144	0.134571	0.601947	0.58746	0.82129	0.74228	1.14417	1.2161
SLC2A11	1.74953	0.806966	0.0144323	0.134729	1.87164	2.07444	2.08101	2.76281	3.85559	3.46857
HSPB1	2.21858	1.14964	0.0144337	0.134729	1309.77	414.811	354.868	1361.29	982.466	1235.74
POLR1D	1.68241	0.750532	0.0145078	0.135341	102.62	62.2671	50.8261	116.769	112.588	110.095
SPINK6	0.0796346	-3.65046	0.0145826	0.13596	6.45567	1.69668	2.12054	0	0.589626	0.437165
CASTOR3	0.588566	-0.764724	0.0146039	0.136078	1.07314	1.20127	1.33632	0.564455	0.742313	0.646302
SCFD1	1.60774	0.685032	0.014615	0.136102	9.97321	11.3645	12.4738	17.2805	19.09	18.4939
CYC1	1.60043	0.678456	0.0146347	0.136206	47.5849	56.9744	46.7018	66.0986	71.3244	66.6412
CAPN2	0.627716	-0.671816	0.0146702	0.136457	56.4525	52.8944	46.1694	25.5417	32.9531	32.4472
BUB1B	0.545059	-0.875515	0.0146812	0.136479	4.20153	7.61019	9.12753	2.86012	4.10509	3.84229
MTHFD2	1.58633	0.665693	0.0147088	0.136657	213.691	205.952	199.404	302.239	335.358	320.012
LEMD2	0.589425	-0.762619	0.0147228	0.136706	2.72617	1.89471	1.54449	1.15425	1.32165	1.04503
SMARCE1	1.61449	0.691082	0.0147459	0.136842	22.7555	21.1826	20.1228	33.9871	32.3877	31.32
ZDHHC21	0.43893	-1.18794	0.0147602	0.136895	0.339465	0.912537	1.21992	0.38982	0.398178	0.347902
MST1R	0.466534	-1.09995	0.0148191	0.137361	1.62819	2.59561	2.5898	0.749464	0.961033	0.769642
EAF1	1.59602	0.674479	0.0148607	0.137652	7.06588	10.2387	8.84232	11.1985	14.4166	13.8915
DNM1	0.61341	-0.705075	0.0148677	0.137652	6.00513	6.5615	6.09699	3.46714	3.50571	3.67127
SLC25A5	1.58073	0.660592	0.0149017	0.137886	298.991	213.281	168.85	318.468	355.85	337.459
ESPN	0.616821	-0.697076	0.0150087	0.138795	6.68908	4.09292	3.58989	2.25494	2.294	2.48732
DNAJB6	1.62765	0.702791	0.0150268	0.138882	37.5692	31.6582	34.5066	59.8872	51.0064	53.3957
PHETA2	0.312549	-1.67785	0.0150366	0.138893	8.22908	3.97743	3.22305	1.64352	1.38934	1.20915
PRRT2	0.36969	-1.43561	0.0150465	0.138903	0.824211	2.26912	2.0266	0.523434	0.514087	0.47987
GINS4	0.470488	-1.08777	0.0151644	0.139911	1.09474	2.26863	2.08583	0.37249	1.22068	0.94216
DUSP1	1.85962	0.89501	0.0151805	0.139912	41.239	22.882	21.5487	56.276	41.1531	43.7209
ULBP3	1.62233	0.698067	0.015182	0.139912	5.98493	6.25558	6.02946	8.27663	10.2633	9.12734
ELOVL7	1.60741	0.684734	0.0151936	0.139937	6.46066	6.82423	7.92075	10.2787	12.4562	11.2724
BARD1	0.582315	-0.780128	0.0152454	0.140334	2.32654	4.00637	4.50946	1.64375	2.45219	1.86893
PLCB2	0.561896	-0.831624	0.0152917	0.140641	0.896479	0.744674	0.466882	0.418159	0.250166	0.47363
AATK	0.541991	-0.883658	0.0153041	0.140641	1.65418	1.11119	0.920259	0.72101	0.463301	0.496731
JAK1	1.57523	0.655566	0.0153053	0.140641	13.1899	22.5754	20.902	22.309	30.0522	28.7027
USP4	1.65343	0.72546	0.015342	0.140897	2.16343	3.73067	3.718	4.63329	4.86832	4.75242
EML6	0.352039	-1.50619	0.0153773	0.141075	0.60245	1.34573	1.82688	0.242685	0.539794	0.469337
EIF2B3	1.6624	0.733265	0.0153821	0.141075	3.7369	2.88499	2.95532	4.45973	5.38032	6.4446
SMTN	0.628897	-0.669104	0.0153879	0.141075	4.67552	5.10762	4.95184	3.02504	2.25199	2.83968
EEF2K	0.615309	-0.700616	0.0154473	0.141538	3.30229	5.15244	5.39007	2.35175	2.56764	2.7096
BTG2	1.64624	0.719171	0.0154597	0.14157	9.51994	10.0382	10.3917	16.8167	15.418	13.638
GBA	1.69059	0.757527	0.0154761	0.141639	3.28958	5.37903	4.25386	6.44555	6.12138	6.12372
CTSV	0.511418	-0.967426	0.0155238	0.141994	6.00513	4.18137	4.31245	2.18742	2.0313	2.24326
ANXA1	1.5877	0.666936	0.0155469	0.142089	258.042	157.523	137.573	282.404	281.757	277.805
SLAIN1	1.97226	0.979853	0.0155601	0.142089	0.815356	0.626651	0.563837	1.01078	1.13889	1.55339
ZDHHC12	1.75084	0.808045	0.0155637	0.142089	6.42638	3.43544	3.13336	5.33619	5.96675	5.17374
DIABLO	1.60305	0.680822	0.0155785	0.142089	22.5317	15.9194	14.4285	21.4053	23.1589	29.4475
CALML6	0.191473	-2.38479	0.0155787	0.142089	0.107738	0.230563	0.405785	0	0.177613	0
ITGA3	0.624798	-0.678538	0.0156045	0.142243	30.6744	28.4665	25.7207	13.7043	18.2329	14.2188
NBDY	1.68936	0.756474	0.0156357	0.142291	4.00761	2.68165	3.06234	6.05486	6.00987	5.32912
TUBA4A	1.70777	0.772112	0.0156375	0.142291	27.0283	16.404	13.9055	31.5492	22.844	27.565
SAPCD1	0.503791	-0.989103	0.0156565	0.142291	4.11921	2.69604	2.53456	2.5871	1.64872	1.14352
SAE1	1.61619	0.692598	0.015659	0.142291	16.8787	11.937	9.80449	21.3556	18.1547	17.8615
PIWIL1	0.411065	-1.28256	0.0156819	0.142291	0.314611	0.365258	0.370596	0.0421562	0.0853655	0.263896
ETFBKMT	0.36231	-1.46471	0.0156881	0.142291	0.256237	0.292741	0.312016	0.0625788	0.166873	0.1162
CPOX	0.640098	-0.643636	0.01569	0.142291	53.5656	54.367	57.5123	35.2817	35.5553	35.4137
ZNF483	0.542627	-0.881968	0.0156985	0.142291	0.265676	0.70443	0.681496	0.250809	0.346719	0.314279
ANG	0.506056	-0.982631	0.0157005	0.142291	9.11589	5.92191	4.81646	3.68845	3.52594	3.40644
FRK	0.502661	-0.992343	0.0157095	0.142291	0.706613	1.11687	1.61063	0.345815	0.534033	0.625623
ZNF341	0.387354	-1.36827	0.0157103	0.142291	0.52996	1.09042	1.05122	0.234789	0.396389	0.262535
HPGD	0.618505	-0.693144	0.0157233	0.142291	13.408	14.0988	16.8663	7.94101	11.2287	9.39084
ZNF367	0.565567	-0.822231	0.0157259	0.142291	2.71029	2.25635	2.49657	1.27958	1.60697	1.37421
ZNF3	1.62543	0.700818	0.0157602	0.142485	4.65387	5.48408	5.81191	8.22379	8.6023	7.62365
CCDC32	1.67424	0.743507	0.0157651	0.142485	4.38413	2.5281	2.46914	5.92713	4.13539	4.3906
ARHGEF28	0.571286	-0.807716	0.0157751	0.142495	1.00502	1.50924	1.48827	0.563399	1.06677	0.832532
UBL7	1.64294	0.716281	0.0158017	0.142571	14.5858	8.93681	8.35087	15.5543	16.2152	14.1271
SLF2	0.451511	-1.14717	0.0158027	0.142571	0.398863	0.761299	1.00806	0.26244	0.478443	0.240533
CEP78	0.602913	-0.729977	0.0158105	0.142571	1.06083	1.36387	1.70663	0.773751	0.740952	0.771149
RPL12	1.66281	0.733623	0.0158338	0.142701	4282.82	2509.61	2052	4436.31	4112.56	4268.22
PDXK	0.627952	-0.671274	0.0158644	0.142896	11.0122	8.089	7.60832	4.46405	4.89885	4.60635
SLC28A3	0.189587	-2.39907	0.0158946	0.143088	0.124248	0.0515215	0.0866872	0.0198472	0.0287122	0.00615284
APOLD1	0.533234	-0.907161	0.015932	0.143343	2.91447	2.22045	2.41865	0.863079	1.8538	1.4046
RBMX	1.57407	0.654503	0.0159738	0.143638	45.9632	44.812	39.6194	60.3267	71.927	67.7591
KIF2C	0.627812	-0.671596	0.0159837	0.143646	13.8766	12.564	11.7661	6.94632	6.78106	6.22724
GNAS	1.57711	0.65728	0.0160284	0.143911	59.5929	43.8181	38.7857	61.7118	62.2334	64.2625
SYNJ2	0.597763	-0.742355	0.0160329	0.143911	3.55678	4.98589	6.513	2.26845	2.96575	2.76257
INSIG2	0.625523	-0.676865	0.0160403	0.143911	19.4277	20.8225	23.3378	14.6502	15.6873	11.4618
LTA4H	1.57055	0.65127	0.0160495	0.143913	48.0823	47.9117	42.9906	65.2627	80.3591	72.9904
ARHGAP31	0.440003	-1.18442	0.016095	0.144136	0.27922	0.621741	0.748077	0.186694	0.224778	0.231676
C11orf88	0.036534	-4.77462	0.0160965	0.144136	0.475541	0.344936	0.19905	0	0	0
FAM83G	1.57394	0.654378	0.0161015	0.144136	11.8843	14.6327	12.3827	15.0558	19.3518	18.73
PLRG1	1.59332	0.672033	0.0161515	0.144466	14.3778	15.3063	15.6347	22.2788	24.8977	24.9386
GRASP	0.0365883	-4.77247	0.0161565	0.144466	0.0721875	0.0592506	0.066159	0	0.00909382	0
E2F1	0.396206	-1.33568	0.0163534	0.146093	8.81999	4.40473	4.86587	0.911369	2.6131	2.6151
GRAMD1C	0.503516	-0.98989	0.0163568	0.146093	0.66272	1.03922	1.05924	0.455153	0.560383	0.366258
DHX40	1.59563	0.674122	0.0163663	0.146096	10.8804	14.6664	14.5481	17.5708	20.8776	22.42
ENOPH1	1.61962	0.695659	0.0163885	0.146212	22.9229	18.1899	18.6499	30.9831	29.1749	34.3946
JADE3	1.62545	0.700843	0.0163989	0.146223	1.45655	3.01055	3.49912	3.40134	5.15467	3.54303
XPA	1.66451	0.7351	0.0164775	0.146815	3.77699	3.11395	3.05607	6.21766	6.6999	4.97341
ZNF658	2.82461	1.49805	0.0164836	0.146815	0.00937628	0.0687189	0.101648	0.0957313	0.211086	0.218862
ZNF692	0.626878	-0.673743	0.0165177	0.147036	9.92424	6.59506	6.4344	5.11781	3.68406	4.01831
PIFO	3.36429	1.7503	0.0165386	0.147113	0.161575	0.155363	0.0986474	0.202367	0.196555	0.550031
NOB1	1.58132	0.661129	0.0165448	0.147113	61.3547	58.4808	50.1528	73.2877	77.7049	79.5241
SPSB2	2.05007	1.03567	0.0165838	0.147378	7.02669	2.62972	2.52348	9.0557	6.25397	6.58738
ZNF320	0.586324	-0.770229	0.0166264	0.147674	1.07988	1.65184	1.89965	0.728926	0.970742	0.972545
KYAT3	1.71013	0.774107	0.016669	0.147925	3.07905	2.64816	3.0552	4.50161	5.37255	5.27926
GNL2	1.58669	0.666023	0.0166732	0.147925	19.448	20.0342	17.8526	26.4649	29.3456	31.0499
GPRIN1	0.574574	-0.799435	0.0166895	0.147987	3.2984	3.9211	3.09464	1.53187	2.332	1.409
FAM84B	0.61458	-0.702328	0.0167089	0.148077	9.66223	8.92887	8.235	4.97146	5.99071	4.77906
HDLBP	1.55758	0.639306	0.0167289	0.148172	41.3766	76.889	67.9126	75.1175	95.888	86.9451
FUT8	0.621145	-0.686997	0.0167441	0.148224	2.91259	3.30649	3.49547	2.10677	2.25287	1.62636
PRR15	0.57212	-0.80561	0.016773	0.148397	5.61442	3.74463	3.52041	1.95992	2.22045	2.29387
TNFAIP8L1	0.529513	-0.917263	0.0167958	0.148517	3.89589	2.47677	2.5161	1.87429	1.06076	1.1885
DMAP1	1.76933	0.823201	0.0168141	0.148587	3.43564	1.81274	1.22563	2.55294	3.22658	4.07394
POLDIP3	1.59802	0.676284	0.0168326	0.148587	5.84003	8.44694	8.06388	9.18901	11.5493	9.68707
COPS2	1.56597	0.647054	0.0168393	0.148587	16.4411	30.125	32.0024	31.214	44.74	43.8521
RIIAD1	7.24082	2.85615	0.0168411	0.148587	0	0.158074	0	2.65692	0.484201	2.46793
SRP72	1.5712	0.651869	0.0168676	0.148739	13.6117	22.2923	22.8769	25.758	33.4726	29.548
RNF41	1.57497	0.65532	0.0168789	0.148757	8.33987	11.8762	11.6296	13.5758	17.5272	15.9227
TUBB8	0.117189	-3.09309	0.0169026	0.148883	0.485553	0.296668	0.132478	0	0.126108	0
TFE3	1.59205	0.670889	0.0169311	0.149051	11.3614	8.74116	7.4689	12.6791	13.8733	11.9458
DFFA	1.58586	0.665266	0.0169449	0.149091	7.0784	10.7269	10.0309	11.129	15.7841	11.5503
TET1	0.522156	-0.937448	0.0169659	0.149194	0.189741	0.408595	0.473504	0.128685	0.19674	0.203108
TMEM183A	1.59703	0.675395	0.017047	0.149824	15.3441	17.8739	16.6604	24.9024	25.8443	24.565
NEIL1	0.502513	-0.992766	0.0171224	0.150404	0.518474	0.780812	0.592086	0.400333	0.474811	0.408744
SPRY1	0.602883	-0.730049	0.0171546	0.150603	5.10922	7.20056	7.5781	2.88314	3.52816	4.44414
ERICH1	0.621184	-0.686908	0.0171774	0.150668	0.77672	1.23225	1.5569	0.671456	0.68097	0.640992
SEC61A2	1.81375	0.858972	0.0171809	0.150668	1.52504	3.57279	3.32414	6.01965	4.23461	4.75054
RABL3	1.65064	0.723026	0.0172113	0.150852	2.23255	4.27131	3.41659	4.9994	6.50074	4.69813
GTF2F2	1.59019	0.669196	0.017239	0.150938	15.6633	12.4059	11.3676	19.9775	21.3226	21.953
FOXL2NB	0.0846562	-3.56224	0.0172411	0.150938	0.142293	0.1724	0.155004	0	0.0403643	0
LSM1	1.64832	0.720995	0.0172581	0.150938	19.6061	13.3439	13.7438	24.4339	24.9614	26.9282
SVBP	1.80592	0.852738	0.017259	0.150938	4.18845	2.04648	1.38399	4.52746	4.87438	3.20497
ZNF703	1.62994	0.704822	0.0173098	0.151283	14.5637	11.1571	9.54751	15.2094	14.8824	17.827
ZRANB3	1.84972	0.887305	0.0173258	0.151283	0.23639	0.352915	0.393993	0.446735	0.66046	0.546149
ALPK2	0.495923	-1.01181	0.0173269	0.151283	0.391258	1.05732	1.02308	0.375819	0.400637	0.405716
INHBA	0.55223	-0.856658	0.0173594	0.151484	0.645278	0.699293	1.18259	0.441488	0.54802	0.388347
SLC22A14	0.0499043	-4.32469	0.0174062	0.151793	0.0661559	0.0681227	0.0508888	0.0195987	0	0
PRDM16	0.537107	-0.896719	0.0174139	0.151793	0.7724	0.883053	0.995806	0.197174	0.567397	0.508602
MUC3A	1.58186	0.661622	0.0174288	0.15184	0.623511	1.07339	0.99768	1.09169	1.53595	1.34411
CCDC92	1.75474	0.81126	0.0174396	0.151852	1.01554	1.24911	1.44507	1.59179	1.99803	2.1278
CD24	0.566511	-0.819823	0.0174747	0.152074	22.5298	15.0119	17.3346	8.83844	10.7275	9.78279
TKT	1.56585	0.646949	0.0175141	0.152317	248.484	210.101	174.263	276.483	281.867	281.253
TADA2A	1.66304	0.733826	0.0175254	0.152317	1.55337	1.54826	1.36908	2.22632	2.91631	2.14677
SH3RF1	1.60856	0.685769	0.0175313	0.152317	3.35494	5.17049	5.39273	6.23051	7.67911	7.00588
VGLL3	0.274697	-1.86409	0.0175684	0.152556	0.186205	0.781111	0.979833	0.144726	0.165537	0.198825
CRACR2B	0.578108	-0.790588	0.0175952	0.152658	3.00361	2.46975	1.69001	1.36565	1.21805	0.719095
KDELC2	0.596438	-0.745557	0.0175993	0.152658	4.23202	6.18221	7.08766	2.10544	4.02796	4.09183
DYRK3	1.58546	0.664903	0.017638	0.152911	5.22324	5.33563	4.97126	7.10358	8.51584	8.1452
CSNK2B	1.5709	0.651593	0.0176647	0.153059	128.064	74.0835	65.8939	117.583	122.135	131.708
YIPF3	1.57331	0.653802	0.0177018	0.153213	43.6873	34.8205	28.7333	43.3822	51.4333	53.3296
MIOS	1.64843	0.721092	0.0177087	0.153213	2.60258	3.19038	3.43496	5.14449	5.07415	4.65307
BMP6	0.575967	-0.795943	0.0177207	0.153213	3.91406	4.57774	4.39374	1.73231	2.6306	2.66972
CAT	1.64147	0.714985	0.0177209	0.153213	6.17197	11.5496	12.9375	17.6863	15.5377	16.2029
TLK1	0.617074	-0.696485	0.0177372	0.153267	4.00037	5.97221	6.56046	2.72156	4.0786	3.16212
UAP1	1.59625	0.674689	0.0177553	0.153267	25.64	20.4149	22.4376	36.1365	31.2391	34.2139
MAP4K5	0.507815	-0.977626	0.0177561	0.153267	3.85917	7.16369	9.19285	2.45118	4.02568	3.50636
ERG28	0.548127	-0.867418	0.017777	0.15336	45.6629	29.9668	31.8589	13.7958	18.7139	22.8222
FBXW9	1.899	0.925236	0.017788	0.15336	2.7006	1.6265	2.10208	3.3008	3.63182	3.07144
PAK1IP1	1.62242	0.698146	0.0177956	0.15336	6.92985	7.53474	7.6356	10.1122	12.6943	13.7391
PFDN1	1.59201	0.670852	0.0178071	0.153375	13.221	12.3895	10.2548	17.1048	22.3517	17.7952
MED26	1.68902	0.756184	0.0178227	0.153427	3.66818	4.43677	3.44496	5.76862	5.28225	5.34229
C1orf43	1.56783	0.648771	0.0179043	0.154046	62.7557	48.9907	41.818	70.3292	73.6264	74.2212
KLK5	35.7415	5.15953	0.0179298	0.154121	0	0.0319175	0	0.592697	0.171482	0.159832
GLMN	0.537896	-0.894601	0.0179322	0.154121	1.38522	1.36333	1.31494	0.557516	0.4053	0.611074
TESK1	1.61484	0.69139	0.0179726	0.154384	9.06393	9.40146	7.05886	10.801	11.7824	11.4164
ST3GAL3	2.42596	1.27856	0.0180089	0.154613	0.112024	0.0209223	0.0820769	0.14533	0.147918	0.185901
FAM173B	2.12832	1.08972	0.0180272	0.154616	1.04496	0.65738	0.647335	1.42879	1.23552	1.86313
PDCL3	1.68659	0.754106	0.0180288	0.154616	4.54283	2.98676	2.07391	4.86492	4.96892	5.76805
NLN	1.58578	0.665193	0.0180383	0.154616	2.15886	3.51285	4.12361	4.22137	5.81104	5.45423
OSBPL1A	1.60233	0.680174	0.0180484	0.154619	3.65433	4.00078	4.16246	5.37282	6.52471	5.85606
TNFRSF14	0.592235	-0.755757	0.0180692	0.154714	2.07843	1.20679	1.44876	0.7613	0.886828	0.515528
MYBL2	0.631591	-0.662938	0.0181061	0.154946	22.8451	24.9727	21.5857	10.6185	13.5838	13.4362
PLD3	1.5483	0.630682	0.0181158	0.154946	25.4404	22.3513	18.7148	22.0148	31.5281	33.2146
WDR63	0.524672	-0.930512	0.0181548	0.155196	0.636575	0.979529	0.865179	0.527667	0.381681	0.318138
GJB4	0.623894	-0.680628	0.0181795	0.155324	10.8978	7.05152	5.8647	3.50153	4.47086	5.10244
YTHDF3	1.58648	0.665834	0.0182232	0.155614	6.03237	10.3607	10.6028	12.4688	14.7177	13.8607
PDZK1IP1	0.26956	-1.89132	0.0182482	0.155744	2.07768	1.39974	1.34422	0.155457	0.880075	0.21561
POFUT2	1.60024	0.678289	0.0182775	0.155911	3.6808	3.98157	4.05177	4.82049	6.00834	5.44675
SUMF2	1.57838	0.658441	0.0183348	0.156316	30.8706	19.2345	16.9427	32.5029	34.0187	31.1983
CTBP1	0.637227	-0.650121	0.0183732	0.15656	7.64639	5.61763	5.4795	3.41495	3.26808	3.52421
NKX3-1	1.71389	0.777277	0.0183926	0.156642	2.35974	2.28825	1.98646	3.2093	4.7269	3.06944
GVQW3	0.498795	-1.00348	0.0184343	0.156913	0.384603	0.907508	0.966226	0.239698	0.514151	0.339718
ARNT	1.57658	0.656796	0.0185012	0.157388	4.67102	9.68897	7.74977	9.51129	11.7152	10.4147
AGBL3	0.315985	-1.66207	0.0185102	0.157388	0.0896366	0.138754	0.125154	0.057226	0.033458	0.00892218
RPL6	1.60768	0.684982	0.0185357	0.157388	380.589	223.276	199.948	397.68	381.899	414.866
NCAPG2	0.63908	-0.645931	0.0185403	0.157388	10.2448	21.0799	21.9309	9.85779	11.9453	9.90134
HELZ2	0.502649	-0.992376	0.0185412	0.157388	2.15771	3.84887	3.52753	1.02193	1.55325	1.31544
POU3F3	0.457255	-1.12893	0.0185494	0.157388	1.19087	0.835546	0.829762	0.194876	0.364561	0.444865
SNX2	1.57886	0.658879	0.0185694	0.15741	8.11746	7.9482	7.86341	11.7189	13.158	12.3907
SPAG1	0.582567	-0.779504	0.0185755	0.15741	3.03643	2.45459	2.91872	1.25555	1.99762	1.77829
FLT1	0.582421	-0.779866	0.0185815	0.15741	0.633036	1.16669	1.05326	0.370707	0.679408	0.530294
RUNX1	1.60791	0.685187	0.0186085	0.157439	1.32503	1.76598	1.66771	1.82233	2.78324	2.52365
ORAOV1	0.589664	-0.762035	0.0186203	0.157439	5.86381	4.24457	3.73644	2.98023	1.96312	2.37323
SPPL2B	0.587647	-0.766977	0.0186377	0.157439	2.84329	3.56132	3.19776	1.01921	1.48762	1.49141
TPP1	1.55024	0.632493	0.0186442	0.157439	17.5051	28.4094	25.8181	27.3024	38.8322	35.8922
ZNF836	2.19111	1.13166	0.018649	0.157439	0.189806	0.248177	0.292682	0.363783	0.766321	0.524571
MEX3B	1.90711	0.931388	0.0186624	0.157439	0.975084	1.29865	1.08526	1.8444	2.33025	1.40988
ADD3	0.629036	-0.668785	0.0186636	0.157439	6.77747	9.57237	11.5129	4.75843	6.74097	5.42876
KRT1	0.103914	-3.26653	0.0186705	0.157439	0.240314	0.305399	0.183385	0	0.0741786	0
SLC26A6	0.607612	-0.718778	0.0186738	0.157439	4.82758	3.25817	3.52454	2.01118	2.19779	1.56652
ACTR3C	0.373954	-1.41907	0.0187173	0.157722	0.042251	0.0374162	0.0447695	0.00413609	0.0017901	0.00959804
MAPRE3	1.59328	0.672	0.0187948	0.158291	7.47258	5.80674	5.00946	6.69457	10.5548	9.43816
SOCS4	0.57087	-0.808765	0.0188249	0.158461	2.9196	6.96664	7.22828	2.5378	4.22999	2.87183
SPATA5L1	0.603436	-0.728727	0.0188688	0.158684	6.49816	6.01151	5.81112	3.09792	3.98571	4.25648
SNX33	0.614946	-0.701469	0.0188712	0.158684	5.57544	7.83092	7.30659	3.54855	3.92787	3.79154
MAJIN	5.7057	2.5124	0.0189298	0.159092	0.076883	0.0214995	0.0649967	0.30114	0.064833	0.376813
NACA	1.57696	0.657143	0.0189646	0.159301	36.8395	19.7816	17.3335	33.0674	31.6541	30.7
UACA	0.528629	-0.919671	0.0190075	0.159577	2.8779	6.29427	7.76507	2.26688	3.01123	2.95884
FIBP	1.56905	0.649892	0.01905	0.15985	27.4845	14.5693	13.0983	21.2139	26.7396	21.5416
EIF3E	1.56061	0.642107	0.0190864	0.16007	272.956	307.562	325.176	448.151	507.006	477.828
C1QL1	0.545565	-0.874178	0.0191092	0.160178	11.6672	7.95201	5.83119	3.61846	3.61522	3.7346
ERGIC2	0.62621	-0.675283	0.0192038	0.160876	4.2065	7.34609	8.31688	3.68824	4.47143	3.82931
THOP1	0.620134	-0.689349	0.0192126	0.160876	6.65397	4.90584	3.91571	2.68874	3.22312	2.87926
SPDL1	0.588426	-0.765068	0.0192273	0.160895	1.51531	1.75612	2.26264	0.765304	1.04134	0.796062
IFI6	0.328322	-1.60682	0.0192351	0.160895	77.9585	30.3348	44.2901	14.7747	14.7062	16.4435
DNAJC4	1.62929	0.704242	0.0192685	0.16103	8.94258	7.42954	6.56636	11.0263	12.2765	11.1505
TPCN1	0.586832	-0.76898	0.0192715	0.16103	2.0582	3.02212	3.32913	1.29093	1.45884	1.49364
SSPO	0.20661	-2.27502	0.0193056	0.161172	0.0460797	0.439023	0.49806	0.114288	0.073545	0.086014
SDCBP2	0.329942	-1.59971	0.0193087	0.161172	1.11522	0.375794	0.506856	0.0282973	0.392072	0.181518
NADSYN1	0.605172	-0.724583	0.0193356	0.161254	6.04131	8.33817	7.20141	3.62712	4.26387	3.34264
AKAP1	1.53626	0.619423	0.0193446	0.161254	13.3552	26.1452	26.8301	24.8405	37.3159	29.6299
TLR6	0.544568	-0.876817	0.0193489	0.161254	0.524409	1.19896	1.28873	0.465805	0.562705	0.584848
HSPA9	1.54998	0.632251	0.0193916	0.161526	246.07	215.261	205.574	304.398	353.892	341.852
HHIPL1	Inf	Inf	0.0194226	0.161699	0	0	0	0	0	0
UBQLN1	1.54749	0.629935	0.0194404	0.161763	21.1369	32.9126	33.179	36.4453	47.223	42.4026
FBXL4	1.62697	0.702189	0.0194725	0.161946	0.873954	1.56964	2.07507	1.57485	2.61431	2.43815
CCDC86	1.58267	0.662357	0.0195229	0.16228	27.9224	20.1504	16.589	28.9868	27.9145	29.136
SYNPO	2.08703	1.06145	0.0195417	0.162336	0.319461	0.679846	0.688198	0.686795	1.57866	0.936394
LYRM4	1.63145	0.706154	0.0195499	0.162336	3.59122	1.98725	2.00357	3.78617	4.26878	4.32785
NR2F1	0.565704	-0.821882	0.0196024	0.162608	2.48767	2.62929	2.09758	1.36486	1.30666	0.811716
HNRNPA1	1.56789	0.648821	0.0196143	0.162608	951.655	858.35	790.563	1359.29	1280.27	1305.81
NIPSNAP1	1.56518	0.646328	0.0196159	0.162608	49.4522	37.9122	35.6109	56.7	61.7279	57.8625
RAD54B	0.584435	-0.774886	0.0196235	0.162608	1.75376	2.58398	2.96302	0.945527	1.93419	1.41234
KLK10	1.59638	0.674804	0.0196718	0.162924	36.5428	17.9645	18.9085	35.3889	35.7081	37.7612
ACBD3	1.56319	0.64449	0.0197132	0.163181	13.1607	19.3998	20.9819	23.7381	29.1755	27.3077
FAM111B	0.477716	-1.06577	0.0197623	0.163503	0.723636	1.73671	2.3046	0.655626	0.749716	0.766498
LIG4	0.577002	-0.793353	0.019777	0.16354	1.12821	1.33905	1.66505	0.770375	0.586933	0.96645
ARRB2	1.57013	0.650883	0.0198531	0.164084	10.1376	8.1931	5.99001	10.8662	11.9367	10.94
PKP3	0.62035	-0.688845	0.019885	0.164262	16.9713	9.155	8.86794	5.82084	5.53451	6.3665
ZNF519	0.469343	-1.09129	0.0199205	0.16447	0.159689	0.400314	0.5042	0.15458	0.133043	0.20978
DDIT3	1.8235	0.86671	0.0199611	0.16472	216.062	90.7284	88.0057	237.67	227.339	228.985
TMEM132B	3.75578	1.90911	0.0199902	0.164875	0.00231991	0.0134984	0.0244134	0.0344254	0.0323917	0.0699444
RASGEF1B	2.32144	1.21502	0.0200091	0.164885	0.244701	0.307941	0.414244	1.01823	0.84864	0.766829
PCNA	0.379337	-1.39845	0.0200228	0.164885	55.4147	29.9553	31.1744	14.3061	16.3926	11.5124
AKNA	1.65303	0.725116	0.0200308	0.164885	1.51874	3.2575	2.74509	2.90404	4.75078	3.63329
EME2	0.103471	-3.2727	0.0200327	0.164885	0.048386	0.539363	0.613871	0	0	0.0536445
NLGN3	0.406789	-1.29765	0.0200452	0.164902	0.117317	0.262392	0.177065	0.0585804	0.0604866	0.0887729
TRA2A	1.57879	0.658817	0.0200764	0.165073	16.2889	14.427	14.8634	20.9911	20.0755	20.5667
RAB3IP	1.56384	0.645092	0.0201618	0.165638	2.03695	2.21452	2.56692	3.00281	4.06983	3.89491
S100A2	0.2738	-1.86881	0.0201658	0.165638	36.144	15.6218	16.5828	4.85844	5.24051	4.83628
SLC9A1	1.59973	0.677826	0.0202534	0.166214	5.8431	6.88043	6.05263	9.3842	8.66036	8.05453
SPEG	0.610634	-0.711621	0.0202715	0.166214	1.17585	1.1986	1.22982	0.568528	0.685495	0.551027
RBMS1	0.630857	-0.664616	0.0202764	0.166214	8.40344	9.6205	10.1172	4.65616	5.97831	5.68414
FRMPD3	0.254666	-1.97332	0.0202776	0.166214	0.0641808	0.133938	0.162595	0	0.0522729	0.0372558
MEA1	1.58204	0.661782	0.0203172	0.166414	16.4385	10.8757	8.80749	16.6832	16.4829	17.5455
ERI2	0.544232	-0.877707	0.0203229	0.166414	1.35929	2.05397	2.89896	0.935713	1.22984	1.6103
NSMCE3	1.59012	0.669134	0.0203404	0.166431	16.3687	11.2836	10.4466	15.4237	18.3893	21.3502
GLIS2	0.637662	-0.649137	0.0203459	0.166431	7.46889	11.1377	9.93062	5.56313	4.61973	4.76065
ZNF333	1.83577	0.876385	0.0204758	0.167408	0.195074	0.36556	0.308356	0.4375	0.43992	0.523777
OXSM	0.5823	-0.780164	0.0204908	0.167445	2.4948	2.47722	2.6594	1.35625	1.55034	1.30403
SPATA13	0.562703	-0.829556	0.0205434	0.167788	2.27964	3.58771	4.40135	1.73302	2.18699	1.38797
PITPNM2	0.585944	-0.771165	0.0205637	0.167868	1.15401	1.59256	1.36404	0.712382	0.685099	0.510341
RNF182	0.50562	-0.983873	0.020604	0.168111	2.00928	1.64833	1.5639	0.598164	1.15229	0.966982
SEPHS1	0.624122	-0.680099	0.0206347	0.168188	9.1135	7.93175	8.03882	4.10521	4.74937	5.34982
ADGRG1	6.41355	2.68112	0.0206456	0.168188	0.141753	0.143202	0.246281	0.563144	1.37033	1.35027
ZNF385D	0.582463	-0.779763	0.0206611	0.168188	0.247848	0.23402	0.27602	0.140332	0.112316	0.155398
IAH1	1.71236	0.775986	0.0206613	0.168188	2.76059	2.66754	2.22408	3.07172	4.81636	4.01495
MEIS2	0.56565	-0.82202	0.0206661	0.168188	0.895589	1.26418	1.31806	0.59765	0.706642	0.503458
ARMC5	0.319723	-1.64511	0.0207006	0.168383	2.14497	1.19514	0.665605	0.342697	0.376242	0.411227
GDF11	0.596057	-0.746478	0.0207315	0.168548	1.77163	2.18007	1.92736	1.03792	1.32041	1.05362
POLQ	0.369284	-1.4372	0.0208007	0.169025	0.599285	1.78855	2.33552	0.344512	0.701348	0.48826
STIL	0.532806	-0.908319	0.0208301	0.169177	1.96269	4.7449	5.15555	1.5679	2.21871	1.67265
FZD3	0.600888	-0.734832	0.0208995	0.169579	1.07899	1.9424	1.92347	0.750617	1.06208	1.10597
ADAP1	0.598406	-0.740804	0.0209009	0.169579	8.38112	4.78727	4.55488	3.19315	3.00983	2.98923
TBCEL	1.63743	0.711435	0.0209314	0.16974	1.12977	2.37209	2.56832	2.47611	4.10134	3.29448
LOC107985971	0.426507	-1.22936	0.0209489	0.169795	0.763444	1.28469	1.40786	0.533289	0.639969	0.279246
C7orf31	1.69266	0.759291	0.0209866	0.170015	1.14237	1.31044	1.56214	1.98308	2.2283	2.53028
GPS1	1.5885	0.667665	0.0210134	0.170062	5.74649	4.19478	3.13807	5.54926	4.71312	5.54319
ID1	0.46526	-1.10389	0.0210138	0.170062	121.435	58.0197	68.4399	32.4063	32.1413	33.9076
PPFIBP1	0.565096	-0.823433	0.0210504	0.170272	35.0413	65.9475	70.1406	28.9598	32.2131	30.4859
PLPP5	1.58922	0.668319	0.0210802	0.17042	3.55178	3.42245	4.40224	4.95526	6.51656	6.44623
SMPD1	0.5782	-0.79036	0.0210901	0.17042	3.32352	3.34757	3.00894	1.38104	1.50191	1.7668
PGBD2	1.90626	0.930743	0.0211274	0.170553	0.877598	1.41213	1.11021	2.22214	1.72769	2.16814
LOC107984159	0	#NAME?	0.0211279	0.170553	0.0986948	0.0659089	0.0987459	0	0	0
SIK2	1.72002	0.782424	0.0211391	0.170557	2.35239	6.47781	8.16503	9.08132	9.49986	8.3827
CAPN8	0	#NAME?	0.0212139	0.171074	0	0.0520273	0.0128301	0	0	0
RASSF8	0.511194	-0.968058	0.0212347	0.171155	2.79188	6.03146	7.65553	1.97979	3.69162	2.53259
EVC	0	#NAME?	0.0212721	0.17137	0.00490183	0.0468416	0.0227476	0	0	0
GALNT6	0.619954	-0.689768	0.0213134	0.171616	4.09468	4.9688	4.33755	2.1522	2.90742	2.39142
MSTO1	1.70811	0.772403	0.0213319	0.171632	1.12481	0.765345	0.854103	1.15607	1.92417	1.42856
PECR	1.66055	0.731659	0.0213369	0.171632	2.21952	1.28956	1.2201	2.606	2.39947	2.07143
AMZ2	1.56222	0.643599	0.0213574	0.17171	17.8584	15.4905	14.7048	20.9499	24.013	25.1176
2020-09-04	1.63597	0.710146	0.0213846	0.171842	2.02448	1.34184	1.10683	1.68854	2.62648	2.08613
RPL3	1.55919	0.640799	0.0214141	0.171993	3394.67	1997.78	1591.99	3100.92	3164.24	3104.04
FAM122C	0.523587	-0.933499	0.0214992	0.172589	0.214621	0.397371	0.43417	0.169154	0.21797	0.182042
FARSA	1.55254	0.634635	0.021544	0.172862	38.6513	30.155	27.2935	37.7768	41.3442	40.8095
GDA	0.6473	-0.627494	0.0216049	0.173263	22.4077	28.9782	35.6212	16.8126	21.2973	18.7702
NEK10	0.361167	-1.46926	0.0216454	0.1735	0.0238801	0.063245	0.0518712	0.0176162	0.0130351	0.0193345
ANKRD52	0.473341	-1.07905	0.0216602	0.173532	2.86856	6.9026	6.21552	1.74574	2.73743	2.12295
MID1IP1	0.648144	-0.625614	0.0217502	0.174119	37.6268	31.049	28.0066	18.9492	19.5894	18.132
CDK2AP1	0.593998	-0.75147	0.0217671	0.174119	84.0774	54.2096	70.3547	33.9777	40.565	41.4748
CCDC121	2.26098	1.17695	0.0217729	0.174119	0.0767145	0.357676	0.495286	0.536409	0.787215	0.930971
EPHX2	1.87299	0.905346	0.021812	0.174119	0.584247	0.799174	0.748162	1.2066	1.11208	1.71334
ANKRD18A	0.553357	-0.853717	0.0218159	0.174119	0.395536	0.635965	0.684833	0.245536	0.321116	0.334484
PPP3CB	1.58022	0.660128	0.0218162	0.174119	4.19978	5.00697	4.27024	6.84418	8.37125	6.86317
CXCL16	0.644677	-0.633352	0.0218206	0.174119	26.6596	29.9063	23.9952	15.5913	15.8948	14.2985
PFKFB4	0.523269	-0.934374	0.0218233	0.174119	2.64302	4.50769	4.49024	1.35557	2.03507	1.48924
ANGPTL4	0.626957	-0.673561	0.0218368	0.174119	39.9803	24.4049	23.7046	13.4373	16.2797	17.6401
[truncated: 859 more rows]
