# Supplementary material for: BUB1 drives the occurrence and development of bladder cancer by mediating the STAT3 signaling pathway
Source: J Exp Clin Cancer Res. 2021 Dec 1;40:378. doi: 10.1186/s13046-021-02179-z (PMC8638147; doi:10.1186/s13046-021-02179-z)
Supplement: Supplementary file 6 — Additional file 6: Table S3. A summary of differentially expressed gene lists in 5637 cell transfected with si control and si BUB1. [file 13046_2021_2179_MOESM6_ESM.xls]

## Sheet: Sheet1
Table S3. A summary of gene lists including 2858 BUB1 target genes, 3159 STAT3 target genes, 410 BUB1 and STAT3 co-targeted genes
BUB1 targets	STAT3-targets	targets-overlapped
PCSK9	A2BP1	LIPG
STARD4	AAK1	PLAT
MUC13	AASS	ACSS2
FOS	ABCA1	FOSB
HKDC1	ABCA11P	LRP8
HMOX1	ABCA12	MAP2
HMGCS1	ABCA13	RND1
LIPG	ABCA9	TXNRD1
MSMO1	ABCB1	PTPRR
PLAT	ABCB5	SMPD3
CYP1A1	ABCC1	HMGCR
MT1X	ABCC12	CPNE1
TEX19	ABCC5	TFRC
TMPRSS3	ABCC9	PTPDC1
DHCR24	ABCD2	HAS2
GPX2	ABCD4	ZNF302
LSS	ABHD2	CARD6
INSIG1	ABHD5	SERPINE2
SREBF1	ABI1	VPS26A
LGR5	ABI3BP	ZFAND2A
ACSS2	ABLIM1	HES1
FOSB	ACACA	CCDC68
SLC30A1	ACAD10	FBXL14
SERPINH1	ACAP2	PLOD2
VNN1	ACCN1	MYEOV
SCNN1A	ACCSL	CBX4
HSPA6	ACE	MYH15
DEDD2	ACN9	COL13A1
BAG3	ACO1	GCLC
ATF3	ACPL2	GBP2
ZFP36L2	ACPT	SERPINB7
EHBP1L1	ACSBG2	KCTD15
DNAJB1	ACSM2B	C6orf223
OSGIN1	ACSM4	BCAS3
SQLE	ACSS2	MICAL2
HSPH1	ACTL6A	LHPP
FASN	ACTN1	NCAPG
EGR1	ACTR3B	KIAA1147
PPDPF	ACVR1C	TMEM41B
FLOT1	ACVR2A	BHLHE40
CASP5	ACVR2B	ADAMTS9
F3	ACYP2	CLDN1
JUN	ADA	EIF1
IDI1	ADAM10	IQCK
HYAL3	ADAM18	CHST6
PTGS2	ADAM22	PDZD2
SNAI1	ADAM23	CHAF1A
TNS4	ADAM29	PASK
KRT5	ADAMTS12	PKP1
TSLP	ADAMTS16	IL6
FRMD8	ADAMTS17	HM13
ACRBP	ADAMTS18	FSTL4
SCD	ADAMTS19	TP53BP2
LRP8	ADAMTS20	TMEM170B
MT1E	ADAMTS3	TNFRSF9
SLIT1	ADAMTS6	AHCYL2
PRX	ADAMTS9	EMP2
MAP2	ADAMTSL1	RHOB
HOXB4	ADAP1	KIF18B
GABARAPL1	ADAR	REEP3
RND1	ADCK1	CREB5
RSAD2	ADCY1	PDIA4
TXNRD1	ADCY8	ZCCHC7
PTPRR	ADCY9	TULP3
NLGN2	ADK	PNPLA3
CHORDC1	ADM	PFKFB2
DKK1	ADM2	SPC25
IL33	ADNP2	PHF14
METTL7A	ADRB2	STK32A
APOBEC3F	AFF3	SLC26A9
HOXB6	AFG3L2	RASSF5
NOCT	AGAP1	SSFA2
SMPD3	AGAP3	CLU
CRYAB	AGBL4	MDFIC
SLC38A10	AGFG1	TOX2
HSPA1B	AGPAT3	EPB41L3
SPX	AGPHD1	GALNT1
NYNRIN	AGR3	MGAT4A
POU5F1	AGRP	CTSS
HSPA1A	AGTPBP1	HSD17B12
PRPH	AGTR1	TMC5
CYP51A1	AGXT2	BEST1
TMEM154	AHCYL1	BAG2
CD46	AHCYL2	PDE4B
E2F2	AHI1	PTK2B
HMGCR	AHNAK2	ACVR1C
SSUH2	AIG1	SLCO1B3
HYAL1	AIM1	KLHL25
FST	AIMP2	HLF
SEMA3B	AK7	EPHA1
HOXB5	AKAP12	RTKN2
CPNE1	AKAP13	FA2H
TFRC	AKAP6	CFDP1
SLC6A20	AKAP7	SCARA5
PPP1R15A	AKAP9	MAML3
MX2	AKIRIN1	STAMBPL1
ULBP1	AKR1B10L	LGI2
PTPDC1	AKR7A3	NFATC2
LRRC49	AKT2	KDM4B
TRIM16L	ALB	OAS2
SPRR2D	ALCAM	TM4SF1
USP17L7	ALDH1A1	ZNF652
ADPRM	ALDH1L2	RAB4A
CENPI	ALDOB	WNK4
C4BPB	ALG10	IL21R
ARHGEF2	ALG14	TIMM9
KRT13	ALG5	PPM1F
NGFR	ALK	SEMG1
COL3A1	ALKBH3	SLCO3A1
UBASH3A	ALOX12	NBPF1
THBS1	ALOX5	MAPRE1
HAS2	ALPL	UGT1A6
TRIM16	AMBRA1	MAN1C1
DNAJB4	AMD1	KLF2
IL20RB	AMFR	CAPRIN1
HBEGF	AMIGO2	EXO1
ITGB8	AMPD3	AIMP2
MT2A	AMPH	CUX1
ZNF302	ANAPC4	PLEKHF2
LDLR	ANAPC5	FLVCR1
CCDC9B	ANK1	PMS2
GUCA1B	ANK2	CLIC5
FBXO30	ANKFN1	TAF1A
TP53	ANKHD1-EIF4EBP3	ANLN
PLAU	ANKIB1	CIITA
GCLM	ANKMY2	SIAH1
CARD6	ANKRD11	TMEM120B
KRT37	ANKRD13B	PKHD1
TXNL1	ANKRD13C	NMNAT3
RMND1	ANKRD17	CPS1
RECQL4	ANKRD26P1	PLIN4
RGS16	ANKRD28	E2F3
SERPINE2	ANKRD34C	GLS
DNAJA1	ANKRD40	ZWINT
MAT2A	ANKRD44	MBOAT2
LPIN1	ANKRD55	UVRAG
ABCG2	ANKRD57	NRXN3
VPS26A	ANKRD6	HPS3
ABRAXAS1	ANLN	AK7
PISD	ANO2	CYP39A1
HILPDA	ANO3	NOG
SUPV3L1	ANO4	RAD51AP1
FGFBP1	ANO5	TTC22
LUM	ANP32B	FTO
ELFN2	ANTXR1	DAP
ZFAND2A	ANXA1	OCLN
TCEA1	ANXA10	TRA2B
TMEM45A	ANXA4	COX18
SLC25A29	AOC3	PTN
DNMBP	AOX1	ZNF783
SLC52A3	AP1M1	EPN2
TSPAN7	AP2A2	ETV1
ASIC3	AP2B1	GPR1
RRM2	AP3B1	SLC22A15
DNAJA4	AP3S2	FAR1
NUPR1	AP4E1	EXOC4
HSP90AA1	APBA2	RNF185
NAT8L	APBB2	OLA1
HES1	APC	MSX1
COL7A1	APCDD1L	ST8SIA1
HJURP	API5	TBPL1
FGF21	APITD1	NT5E
CTGF	APOB	HGSNAT
TRPA1	APOD	AASS
ZBTB22	APOH	SIRT1
ETAA1	APP	DCP1B
C21orf58	APPBP2	GPR160
KRT15	APTX	KLHL31
CDC42BPG	AQP1	ADAM10
BCAS2	AQP12A	ITGA2
CSTA	AQP7P1	WDR25
ASF1B	AQP8	CTNNA1
ATP1B1	ARD1B	MNS1
CCDC68	ARGLU1	PCCA
TNFRSF25	ARHGAP10	CPPED1
CBX7	ARHGAP11B	POLA2
GIPR	ARHGAP15	RFX2
FBXL14	ARHGAP18	TATDN1
KLF10	ARHGAP24	TNNT2
MICALL2	ARHGAP26	STK10
EREG	ARHGEF10L	RASGRP3
FBXO5	ARHGEF11	RGS3
PLOD2	ARHGEF18	EEF1G
COL1A1	ARHGEF19	MAST4
MYEOV	ARHGEF3	CABP1
LUC7L3	ARID1B	CYP2J2
CBX4	ARID4A	B3GNTL1
RND3	ARID5B	TP63
RPL36A	ARIH1	LRP1
MYH15	ARL13B	NLRC5
TP53INP1	ARL15	KIF15
LRRC55	ARL6IP1	SHC3
INHBE	ARMC10	CPEB2
CYP27C1	ARMC2	TTC27
BUB1	ARMC3	SEMA3C
DHCR7	ARNT2	IL1B
ACSL3	ARNTL	ZNF488
CYP1A2	ARNTL2	ARMC10
MLKL	ARPC3	PRKAR2B
LBHD1	ARSG	DYM
FAM53C	ASAH1	RASSF6
NPTXR	ASB15	EPHB2
ACLY	ASB18	ST5
MMP13	ASB3	ARNTL2
DMPK	ASB4	NACC2
HSH2D	ASL	GTF2H1
PLEKHG5	ASNS	TRAF3IP2
COL13A1	ASNSD1	PRKG1
GCLC	ASPH	OPA3
AMN	ASS1	NAPA
ITGB6	ASTN2	KIF18A
HOXA11	ASXL1	CORIN
OSER1	ASXL2	FBXO41
ITPRIPL2	ASZ1	DIAPH3
TLN2	ATAD2B	LMO7
TMEM129	ATCAY	MSI2
CCDC78	ATE1	EMILIN2
ERFE	ATG4C	ALCAM
GTSE1	ATG5	ANK1
GBP2	ATG7	KRT10
SREBF2	ATL2	ZNF618
TFPI2	ATP10A	MMP15
GPCPD1	ATP10D	CLNS1A
GPR15	ATP13A4	INO80C
SHCBP1	ATP1A4	PLA2G4A
MDGA1	ATP2B2	MRM1
SERPINB7	ATP2C2	ARGLU1
MRPL18	ATP4A	ZNF267
TRIB3	ATP5SL	IFITM1
KCTD15	ATP6AP1L	SND1
DEPDC1	ATP6V0E2	SEMA5B
ZNF473	ATP8A1	BRSK2
TRPV6	ATP8A2	DDX60L
LTBP3	ATPBD4	RCAN2
ALDOC	ATR	KCMF1
C6orf223	ATXN3	TMEM135
MCM4	ATXN7L1	NPR2
ADGRF1	AUTS2	ZNF780A
ZBTB21	AVEN	FGGY
SFXN3	B3GALNT1	ACTL6A
DHRS3	B3GNTL1	EEFSEC
EGR3	B4GALNT1	ITPR2
CYP26B1	B4GALT1	GRIN2B
FOXF1	B4GALT4	CAPN2
CA9	BAAT	BARD1
ZNF185	BACH2	JAK1
AMMECR1	BAG2	EML6
BCAS3	BAP1	EIF2B3
CREG2	BARD1	ANXA1
ALDH1L1	BAZ2B	ITGA3
ZNF16	BBC3	GRAMD1C
YWHAH	BBS1	FAM84B
SRXN1	BBS2	HDLBP
B4GALT6	BBS4	FUT8
MICAL2	BBX	COPS2
LHPP	BCAS3	GTF2F2
OXTR	BCL2L1	ZNF703
CHSY3	BCL6	ZRANB3
EPHB6	BDNF	SH3RF1
IER3	BDNFOS	KDELC2
SELENBP1	BEST1	TLK1
JCAD	BEST3	KLK5
EMB	BET1	TESK1
OLFM2	BEX4	NCAPG2
COL5A2	BHLHE40	TLR6
EMD	BICC1	HHIPL1
NCAPG	BICD1	FBXL4
ATAD2	BIN1	LYRM4
MALL	BIN2	NR2F1
TNFAIP2	BIRC6	RAD54B
UHRF1	BLK	TMEM132B
KRT38	BMF	RAB3IP
TBC1D24	BMP5	SPEG
MXD4	BMPER	OXSM
KIAA1147	BMPR1A	ZNF385D
SPTBN2	BNIP3L	MEIS2
TMEM41B	BOD1L	POLQ
SPAG5	BPTF	ADAP1
HSD17B7	BRD1	PPFIBP1
PPARD	BRD7	CAPN8
ACAP3	BRE	RASSF8
SFPQ	BRSK2	NEK10
BHLHE40	BTBD11	SEMA5A
TNFRSF10D	BTF3	SARS
PDK3	BTLA	TIAM1
COL4A6	C10orf107	KCNH5
MYBL1	C10orf11	XAF1
OVOL1	C10orf119	KIAA1217
WARS	C10orf128	NFIA
MATN2	C10orf141	CENPF
ADAMTS9	C10orf2	SPTB
FTL	C10orf28	SLC25A18
HES2	C10orf35	B4GALNT1
DDR1	C10orf53	KLF4
NQO1	C10orf68	PPM1D
LOC107986211	C10orf76	DIAPH1
ZC3H12D	C10orf90	DHRS2
SOX13	C10orf96	ARL15
LOC101929895	C11orf24	MGAT5
BFAR	C11orf64	IL15
PKD1	C12orf41	EIF5B
CLDN1	C12orf44	ZNF274
CCND1	C12orf49	ETV5
APCDD1	C12orf51	SLC29A3
DHFR	C12orf54	ANKMY2
UBAP1	C12orf61	SNX24
S100A3	C12orf75	SPEF2
EIF1	C12orf76	CD109
CCNF	C13orf36	SLU7
CCNI	C13orf37	ASNS
MAFB	C13orf38	PANK3
GPR39	C14orf115	ACACA
VASH1	C14orf118	ALG14
FAS	C14orf133	DLGAP4
NHLRC3	C14orf143	POLE
EML3	C14orf149	CTNNBL1
IQCK	C14orf156	MRPL3
SPTSSA	C14orf159	MINK1
RNF125	C14orf178	RFC3
SKIDA1	C14orf179	ARHGEF18
C10orf55	C14orf37	STRBP
TNFRSF19	C14orf39	SULT1A1
TRIM8	C14orf43	CHODL
NEK8	C15orf27	IREB2
CHST6	C15orf41	RSPH3
PDZD2	C15orf43	PTPN2
ANKRD10	C15orf50	HSPA4L
NFU1	C15orf51	LHX1
FZD4	C15orf53	RACGAP1
TMEM167B	C16orf52	COPG2
STIP1	C16orf82	GJA5
CHAF1A	C16orf87	PLA2R1
FANCD2	C17orf28	TMEM51
LPCAT1	C17orf45	CHD2
KYNU	C17orf56	CSAD
TCF4	C17orf57	FJX1
STAT6	C17orf96	GLDN
TRIM65	C17orf99	SNED1
PASK	C18orf1	WDR70
HCFC1R1	C18orf20	ZNF664
DOK3	C18orf24	IFT122
NSRP1	C18orf26	ECT2
YWHAG	C18orf34	GLCCI1
PKP1	C18orf45	SLC35B1
TMC6	C18orf54	XRCC1
SAPCD2	C19orf12	DENND1A
EDEM1	C19orf20	HSPB3
C4orf47	C19orf66	AP2B1
THAP8	C19orf69	SPATA17
ZNF581	C1D	CKAP2L
FDFT1	C1GALT1	LIMCH1
PCNX2	C1orf100	IL4R
CSGALNACT2	C1orf106	NVL
CCDC18	C1orf141	FBXW8
KRT14	C1orf186	HEY2
HYPK	C1orf190	ACVR2B
HSPA8	C1orf198	MAF
CD58	C1orf59	PIGN
COL6A2	C1orf65	AMBRA1
ALOXE3	C1orf87	NR4A2
GALNT5	C1orf95	CEP152
UBA7	C1orf96	KHDRBS1
MPZL2	C1orf97	CD200
DUOX2	C20orf112	RBM39
IL6	C20orf160	TLE4
CREM	C20orf186	DCTN4
APLN	C20orf191	CHCHD6
TXNL4B	C20orf26	ST6GALNAC5
CYR61	C21orf33	NKX2-3
ZDHHC11B	C21orf94	RIN2
CDC25A	C21orf99	ZNF2
TACC3	C22orf23	GCH1
OLFML2B	C2orf16	GFM2
TRERF1	C2orf34	RBAK
DNAL4	C2orf57	EVI5
SLC43A3	C2orf63	EIF2AK1
ZMAT5	C2orf83	MAP2K5
FKBP4	C3orf14	USP42
RAB3IL1	C3orf15	MED6
HM13	C3orf20	GPHN
CACYBP	C3orf22	PGBD5
IL11RA	C3orf25	KDM5B
HSP90AB1	C3orf26	FOXP1
XRCC3	C3orf27	ASPH
FSTL4	C3orf36	AOC3
RIBC2	C3orf38	DSN1
MTAP	C3orf43	LNX2
CDC45	C3orf67	APPBP2
FAM86B1	C3orf77	PTPRG
TP53BP2	C4BPA	CSNK2A2
APOBEC3G	C4orf18	ACE
CALR	C4orf35	LSAMP
MVK	C4orf38	HS6ST3
VPS35L	C4orf44	CALD1
ZNF587B	C5orf13	SPAST
RAB26	C5orf37	PCBD2
CLCN3	C5orf39	LY75
TUFT1	C5orf42	KCNK9
FAM49A	C5orf45	SHMT1
ITFG2	C6	UBP1
NUFIP1	C6orf103	ZNF277
SMN1	C6orf138	C18orf54
RBCK1	C6orf162	DCAF16
TMEM170B	C6orf170	MYO9B
SCX	C6orf173	PRKAA2
NTN1	C6orf176	ETFDH
TNFRSF9	C6orf186	IGBP1
KIFC1	C6orf191	RAB11FIP2
THAP1	C6orf203	CDCA7
ZNF33B	C6orf217	GPI
STRIP2	C6orf223
BABAM2	C7orf33
C2orf48	C7orf44
SH3PXD2A	C7orf58
DDX58	C7orf60
AHCYL2	C7orf68
SC5D	C8B
MYLIP	C8orf34
EMP2	C8orf42
RHOB	C8orf46
CLSTN3	C8orf71
SPRY4	C8orf79
TTC32	C8orf83
KIF18B	C8orf84
USPL1	C9orf125
ZBTB2	C9orf131
MTHFR	C9orf135
GATD1	C9orf144
TAPBP	C9orf144B
WDR62	C9orf156
TMEM45B	C9orf170
LPCAT4	C9orf27
SEMA6B	C9orf3
FYTTD1	C9orf50
POLE2	C9orf80
SGO2	C9orf84
PLD6	C9orf91
PPEF1	CA10
REEP3	CA6
CREB5	CAB39
PDIA4	CABLES2
BRAP	CABP1
PITX1	CACHD1
ZCCHC7	CACNA1A
MMS22L	CACNA1C
AURKB	CACNA1D
MAFF	CACNA2D1
GMPR2	CACNA2D2
GJB3	CACNA2D3
CSKMT	CACNB4
HYAL2	CADPS
C5AR1	CADPS2
KCNN4	CALCOCO2
SLC9B1	CALCR
HIST3H2A	CALD1
TULP3	CALM1
BCL2L2	CAMK2B
STX1B	CAMK4
AGER	CAMKK1
HS3ST3B1	CAMSAP1L1
SLC26A10	CAMTA1
PNPLA3	CANT1
AGPAT4	CAP1
EPS8L1	CAPN12
ZNF251	CAPN2
PFKFB2	CAPN8
RDH11	CAPN9
EVPL	CAPRIN1
ZNF574	CAPZB
THADA	CARD6
UBC	CASC4
COCH	CASP6
ZBTB1	CASP8
ZNF561	CASP8AP2
REC8	CASR
HSD17B14	CASZ1
PLEC	CAV1
ZC3H4	CAV2
SPC25	CBFA2T2
BRICD5	CBLB
REP15	CBLN4
CAPN15	CBX4
BANP	CCDC102B
PHF14	CCDC105
CAPN5	CCDC12
PPP1R11	CCDC123
ATP11C	CCDC132
PSMF1	CCDC14
LPXN	CCDC140
MAP3K6	CCDC147
GRPR	CCDC148
TAF1D	CCDC41
HMGN5	CCDC46
SPATA7	CCDC48
HSPD1	CCDC52
LAMP3	CCDC53
CCDC81	CCDC57
NPM1	CCDC60
MXD1	CCDC63
EEF2	CCDC64
AGRN	CCDC68
CSPG5	CCDC69
ACSL4	CCDC73
MUC6	CCDC85A
SPNS2	CCDC88C
RGS2	CCDC91
FANCA	CCL19
NCAPD3	CCL28
SH2D2A	CCL8
GLIPR1	CCM2
LRRC3	CCNA1
PPT2	CCNL1
FANCI	CCR1
BTG3	CCR3
APOL1	CCR8
STK32A	CCRK
SLC26A9	CCT5
FAM20C	CCT6B
HR	CCT6P1
SLC16A13	CD109
PRDM4	CD180
NDC80	CD2
SGO1	CD200
RASSF5	CD200R1L
PAQR4	CD274
TMEM74B	CD33
SLC35E2A	CD36
ZDHHC11	CD38
VIPAS39	CD7
PLEKHB1	CDC14A
FDPS	CDC27
ERCC6L	CDC2L5
GEN1	CDC2L6
PRSS16	CDC42BPA
SSFA2	CDC42EP5
APOL6	CDC5L
CLU	CDCA7
PIF1	CDH10
MDFIC	CDH12
BRI3	CDH13
PNLDC1	CDH18
SPRY2	CDH22
TOX2	CDH26
EPB41L3	CDH3
AP5B1	CDH4
CFH	CDH6
MRPL10	CDH8
PDE6G	CDK5
POLL	CDK5R2
WDR76	CDK5RAP2
GALNT1	CDK6
PIP4P2	CDK7
PRAF2	CDKN2AIPNL
MGAT4A	CDKN2C
BIRC3	CEACAM1
C19orf48	CEACAM18
MFAP1	CEACAM21
SLC36A4	CEBPZ
ZMYM5	CELSR1
TICRR	CELSR3
PLBD1	CENPF
C7orf61	CENPH
TIGD2	CENPJ
CEBPG	CENPK
CTDSP1	CENPT
C4orf3	CEP152
TAF7	CEP350
RAB11FIP3	CES7
CTSS	CETN3
PMEPA1	CETP
HSD17B12	CFDP1
TMC5	CFTR
KIF11	CHAF1A
PDLIM1	CHCHD3
CSF1	CHCHD6
ACTBL2	CHD2
CRIPAK	CHD4
CBX6	CHD6
BEST1	CHD9
TMEM230	CHIC2
BAG2	CHL1
PDE4B	CHN2
NLRP11	CHODL
CTBS	CHRM2
CD72	CHRM3
LRRC58	CHST11
PTK2B	CHST3
ACVR1C	CHST6
YOD1	CIB3
UGDH	CIITA
SLCO1B3	CKAP2L
MARVELD1	CKMT1B
SRSF1	CKMT2
IQGAP2	CLDN1
KLHL25	CLDN18
ZBTB7C	CLDND1
PCNT	CLEC16A
HLF	CLEC18C
TAOK2	CLEC1B
L3MBTL4	CLIC5
ETNK1	CLMN
ZNF514	CLNK
RNF20	CLNS1A
TAF9	CLOCK
ST14	CLSTN1
ZNF77	CLTC
ACAT2	CLU
DOCK10	CLYBL
WDHD1	CMC1
AGBL5	CMIP
DGKQ	CMTM1
CASKIN1	CNBP
TMEM143	CNGB3
LOC107984751	CNKSR2
EPHA1	CNOT4
MUC1	CNTF
KAT2B	CNTLN
EMP3	CNTN1
IGSF1	CNTN3
CALCRL	CNTN4
SEMA3F	CNTN5
NUDT17	CNTN6
SLCO4A1	CNTNAP2
CLGN	CNTNAP4
LOC100130370	CNTNAP5
FADS1	COBL
MCM8	COBRA1
SLC20A2	COG3
IFT52	COG5
PI3	COG6
KBTBD8	COL11A1
ETS2	COL13A1
LURAP1L	COL14A1
MED20	COL21A1
SCARA3	COL23A1
CSPG4	COL27A1
FUS	COL29A1
RTKN2	COL4A3BP
ZNF438	COL6A1
TRIOBP	COLQ
PTGES	COMMD1
BAIAP3	COMMD10
FA2H	COPB1
CFDP1	COPG2
NHLH1	COPS2
CD9	COPZ2
SOD2	CORIN
CDC25C	CORO2B
TMEM107	COX18
MOCS1	CP110
U2AF1L4	CPA1
FTH1	CPA6
PXDN	CPB2
MED29	CPEB1
ZNF572	CPEB2
PRKD2	CPEB3
ZDHHC9	CPLX2
CARS2	CPN2
SCARA5	CPNE1
C1QTNF6	CPNE4
MAP1LC3B	CPNE8
DLGAP5	CPPED1
ZNF510	CPS1
UPP1	CPSF6
TRIM29	CPT1A
MAP3K8	CR2
PBK	CREB1
MYD88	CREB3L2
RHOA	CREB3L3
ZNF280A	CREB5
AR	CREBL2
SQSTM1	CRH
NABP1	CRHBP
SLC4A8	CRISP2
TTK	CRISPLD2
MAML3	CROCCL2
RHBDD2	CRTC3
MRPL1	CRYBG3
STAMBPL1	CRYGS
LGI2	CRYM
IFIT3	CSAD
NFATC2	CSDA
WNT3	CSGALNACT1
FASTKD1	CSMD1
MYADM	CSMD2
EFEMP2	CSMD3
KDM4B	CSNK2A1
DOC2A	CSNK2A2
ALOX5AP	CT47A6
MID1	CTAGE1
ANTXR2	CTAGE5
SLC25A27	CTCFL
OBSL1	CTDSPL
CLDN3	CTDSPL2
DPH1	CTNNA1
OAS2	CTNNA2
USP17L2	CTNNA3
TM4SF1	CTNNAL1
CDK1	CTNNBIP1
EXOSC5	CTNNBL1
INCENP	CTNND2
ZNF780B	CTPS
CPA4	CTR9
OAS1	CTSO
TRIM7	CTSS
C4orf46	CTSZ
C1RL	CTTNBP2
ZNF652	CTXN3
SLC43A1	CUBN
RPL29	CUL2
CCER2	CUX1
RTN2	CUX2
FAM129B	CWH43
BEND3	CX3CL1
ABCB10	CXCL12
DNAJB9	CXCL2
SNX5	CYB5B
SLC12A2	CYBRD1
TNRC18	CYLD
NPC1	CYP2A6
RAB4A	CYP2B6
GINS1	CYP2B7P1
CCDC114	CYP2C19
WNK4	CYP2J2
DLX2	CYP39A1
TRIM52	CYP4Z2P
KCNN1	CYP8B1
TYW1	CYTL1
IL21R	CYYR1
ARPIN	DAAM1
VSIG10L	DAB1
TIMM9	DAG1
ZNF628	DAGLA
SUCLG2	DAP
AZIN1	DAPK1
EFCAB2	DAPK2
FBXW5	DAZAP1
CEP72	DAZL
FBXL16	DBC1
ARMC7	DCAF16
YY2	DCAF17
ESPL1	DCAF4L2
ARL17A	DCAF5
PPM1F	DCAF7
ZNF512B	DCC
KRT34	DCDC1
AARS	DCHS2
ZNF296	DCLK1
DENND3	DCP1B
CMPK2	DCTN4
PTGES3	DCUN1D4
DTX3L	DDAH1
CCNB1IP1	DDB2
SEMG1	DDC
TRIM41	DDIT4
LMNB1	DDR2
SLCO3A1	DDX26B
MVD	DDX31
UTS2B	DDX52
QPCTL	DDX59
FAM78A	DDX60L
NBPF1	DEFB115
TOP2A	DENND1A
SLC16A6	DENND1B
MCM6	DENND2A
ORC6	DENND2C
EIF3CL	DENR
RAD54L	DERA
TMC8	DERL2
SCAMP5	DFNA5
DUSP5	DFNB31
CAPN10	DGCR6
SUV39H1	DGKB
CDX2	DGKD
MCOLN3	DGKG
SHMT2	DGKI
CCNE2	DHRS2
EFCC1	DHRS7
ARIH2OS	DHX34
SH2D6	DHX35
MRPS2	DIAPH1
VARS2	DIAPH2
JMJD6	DIAPH3
PINX1	DIP2C
EPSTI1	DIRC3
MAPRE1	DIS3L
UGT1A6	DIS3L2
TTC4	DISC1
MAN1C1	DKFZP564O0823
GYG1	DKFZP586I1420
CDC42EP3	DKFZp686A1627
GDF15	DKFZp761E198
KLF2	DKFZp779M0652
SLC37A1	DKK3
ADAMTS14	DLC1
ACD	DLG2
SCNN1D	DLG5
RCC1L	DLGAP1
ACSM3	DLGAP4
ING3	DLK1
MED31	DLX3
FAM83H	DMBX1
GALNT16	DMD
LYRM1	DMGDH
CLUAP1	DMTF1
PPM1H	DMXL2
DTD1	DNAH11
ELOVL6	DNAH12
CAPRIN1	DNAH14
DXO	DNAH2
ADRB1	DNAH5
EXO1	DNAH7
CXCL1	DNAI1
LAMB3	DNAJC16
SET	DNAJC7
TMEM179B	DNASE1L3
KARS	DNER
KIF20A	DNM1P35
PTPRO	DOCK2
C3	DOCK3
TEP1	DOCK4
PANK1	DOCK5
CIP2A	DOCK7
LOC105374378	DOCK8
TCTN1	DOCK9
ITGA10	DOK5
HLA-G	DOPEY2
MASTL	DPF3
AIMP2	DPH3
MC1R	DPP10
UBE2T	DPP6
ABCB7	DPP9
UTP14A	DPPA2
RANBP6	DPPA3
CANX	DPRX
TMEM151A	DPY19L2P1
CUX1	DPY19L2P4
ZFYVE21	DPY19L3
GBP6	DPYS
DRGX	DPYSL5
ARHGEF39	DRAM2
KAZALD1	DRG2
KIF26A	DSC1
RPS6KA4	DSCR3
GZF1	DSN1
UIMC1	DST
THG1L	DTNB
PPP1R3F	DTNBP1
DGAT2	DTWD2
FGFR4	DTX1
PLEKHF2	DUPD1
B4GAT1	DUSP10
PCYT2	DUSP14
PKMYT1	DUSP16
SASS6	DUSP19
TYMS	DYM
AGO4	DYNC1H1
ARRDC3	DYNC1I1
SGK494	DYRK2
RNF2	DYSF
TTYH3	DZIP1
B4GALNT4	DZIP3
ZBTB10	E2F3
DOT1L	EBF1
MAMDC4	ECE1
TBC1D8	ECT2
ESRP1	EDIL3
FLVCR1	EDN3
PMS2	EED
ABHD4	EEF1DP3
EBI3	EEF1E1
SBK1	EEF1G
TNFAIP3	EEFSEC
NAT6	EFCAB1
IFI44L	EFCAB3
BACE1	EFEMP1
VPS28	EFHA2
TRIB2	EFHD2
ODF2L	EFNA5
IMPDH2	EFR3A
NFATC4	EGFL7
CLIC5	EHBP1
EGLN3	EHHADH
TAF1A	EHMT1
NUDT19	EIF1
IBA57	EIF2AK1
SHC2	EIF2B3
PRPF6	EIF2C2
CHN1	EIF4G3
ANLN	EIF5A2
PHF19	EIF5B
HOXA7	ELAVL4
RSRC2	ELF1
GZMB	ELL2
CIITA	ELMO1
ME2	ELOVL5
GFOD1	EMID2
GIPC2	EMILIN2
C2orf92	EML1
SPIN4	EML2
SIAH1	EML6
ZNF385C	EMP1
IFT74	EMP2
ARL14EP	EN2
USP13	ENOX1
EBAG9	ENPP1
TARBP1	ENPP3
MMAB	ENTPD1
LOC101929400	ENTPD7
PRRT4	EPB41
HUS1	EPB41L2
BAHCC1	EPB41L3
EFL1	EPB41L4A
HELLS	EPB41L4B
TMEM120B	EPC2
AHCY	EPHA1
ANO9	EPHA5
NUAK2	EPHA6
GPR19	EPHB2
SMC4	EPM2A
CSF2	EPN2
SAA2	EPS15
RGS4	EPS8
MPI	ERAP2
KLHDC10	ERBB4
DUSP8	ERC1
LAMA5	ERC2
ZFPL1	ERCC4
DEDD	ERCC5
SF3B4	ERCC6
DPYSL2	ERCC8
PKHD1	ERGIC1
A4GALT	ERI1
ZSCAN21	ERO1LB
MCM3	ESR2
PIGM	ESRRG
NMNAT3	ESYT2
PAPD5	ESYT3
CYFIP2	ETFB
GATA2	ETFDH
GRAMD2B	ETV1
TMIE	ETV5
LAMTOR3	ETV6
GPNMB	EVI5
DISP1	EVI5L
RUFY1	EVX2
FBXO42	EXD3
CPS1	EXO1
PLIN4	EXOC4
C8orf58	EXOC6
RPF1	EXOC6B
NFE2L2	EXOC7
FHL2	EXT1
E2F3	EYA4
TMEM132A	EYS
TIMP2	EZH2
SPCS2	F13A1
PPP1R1A	FA2H
LRRC41	FAM102B
XBP1	FAM104B
NIFK	FAM114A1
GLS	FAM115A
PPFIA4	FAM117A
ZWINT	FAM120B
FERMT1	FAM126A
STYXL1	FAM126B
SIL1	FAM134B
KIAA1324L	FAM135B
GNB3	FAM13A
ITGB5	FAM13C
INO80B	FAM154B
MBOAT2	FAM155A
ARHGEF1	FAM168A
KCNC4	FAM176A
UVRAG	FAM183A
NRXN3	FAM188B
LDLRAP1	FAM189A1
P2RX5	FAM18B2
ZNF276	FAM190B
HPS3	FAM19A4
AK7	FAM25A
CYP39A1	FAM27B
H2AFV	FAM27C
TBCK	FAM41C
NOG	FAM43B
BCL2L15	FAM55C
GRIP2	FAM65C
SPTY2D1	FAM70B
LIMD1	FAM71A
SLC3A2	FAM71F1
C2CD2	FAM82A1
BPIFC	FAM84B
COPS4	FAM89A
RAD51AP1	FAM92A3
TTC22	FAM9C
IQCA1L	FAR1
ZBED8	FAR2
RWDD2B	FAT3
EIF3H	FBLN2
RBM18	FBN1
GTPBP8	FBXL13
FTO	FBXL14
HNRNPM	FBXL2
APBB3	FBXL20
SNIP1	FBXL4
RACK1	FBXL7
TMEM168	FBXO28
DAP	FBXO31
MSH4	FBXO41
RAPGEF3	FBXO45
MUC2	FBXO47
CHST2	FBXW11
PIK3C2B	FBXW7
PRKAB1	FBXW8
DPP8	FER1L4
SLC2A4RG	FEZ2
OCLN	FFAR2
CFLAR	FGD4
TCP1	FGF10
TRA2B	FGF12
PFDN2	FGF13
FBXL19	FGF14
ETFRF1	FGF19
HLA-DOB	FGG
SCYL2	FGGY
BRI3BP	FHDC1
COX18	FHIT
POLR3H	FHL5
RPL14	FHOD3
NMNAT2	FICD
EIF1AD	FJX1
LGI4	FKTN
KIF24	FLAD1
CCDC97	FLJ16686
KCTD11	FLJ20184
EDN2	FLJ20674
PARP10	FLJ23834
GIGYF1	FLJ25076
LOC112268232	FLJ32682
PTN	FLJ36000
VPS11	FLJ36777
GBP3	FLJ41941
GEMIN8	FLJ43390
ANKRD9	FLJ43950
ZNF449	FLJ45079
ZNF526	FLJ45455
BCAS1	FLRT2
LOC107986084	FLVCR1
ZNF783	FN1
ERBB3	FN3KRP
MINDY4	FNBP1
MAVS	FNBP4
AVIL	FNDC1
PADI1	FNDC3B
RASIP1	FNTA
EPN2	FOLH1
PUS3	FOLR4
ETV1	FOSB
ATAD3B	FOXD3
GPR1	FOXN3
MRPL43	FOXP1
TMEM125	FREM1
PHF10	FRG1
HADHB	FRG1B
SPIN1	FRG2C
RAD9B	FRMD3
LAT2	FRMD4A
SNX21	FRMPD2
TPM2	FRS2
VPS8	FRYL
INHA	FSD1L
RFWD3	FSHR
JAG2	FSIP1
TSTD2	FSTL4
SLC22A15	FSTL5
FMOD	FTO
FDCSP	FUBP3
YARS	FUCA1
ITGA1	FUT8
RIPK3	FXR1
FAR1	FYN
PGK1	FZD6
OARD1	GABBR2
TOM1L1	GABPA
NANP	GABRA2
WWP2	GABRA4
ALG12	GABRA5
ATP2B4	GABRA6
MUC16	GABRB1
ESCO2	GABRB3
HFE	GABRG2
ANKRD63	GAD1
ADSL	GADD45B
HMGA1	GADL1
MBNL2	GALNT1
RNF103	GALNT10
EXOC4	GALNT13
PHB2	GALNT2
MAMSTR	GALNTL1
RTL8A	GALNTL2
ANO10	GALNTL5
SH2D5	GALNTL6
RNF185	GAN
OLA1	GART
CCDC171	GATAD2A
AMN1	GATS
XIAP	GBE1
CCDC92B	GBP2
UTP4	GC
MSX1	GCH1
RCHY1	GCKR
ST8SIA1	GCLC
SKA3	GCNT4
RNF217	GFM2
PRDX6	GFPT2
DDX49	GGNBP2
TBPL1	GGT3P
FANCL	GHR
TMPRSS15	GIMAP6
TAF15	GIP
CSRNP2	GIT2
VANGL1	GJA1
SEMA7A	GJA10
C1orf158	GJA5
NT5E	GJC2
EIF3I	GKN2
P4HB	GLCCI1
HGSNAT	GLDC
AASS	GLDN
GOLGA8B	GLI3
ATF6	GLIS1
SLC25A45	GLIS3
CELSR2	GLRA2
LIPC	GLS
CGAS	GLT8D4
SIRT1	GLYCTK
MGP	GMDS
RTBDN	GML
ARF1	GMPS
PRDM8	GNA14
CDC25B	GNAO1
JRK	GNAQ
MTIF2	GNB4
ZC2HC1C	GNE
KMT5C	GNG12
NEU1	GNG7
ABCC3	GNL3L
ULK1	GNPDA1
DCP1B	GNPTAB
GPR160	GOLGA4
NEMF	GOLIM4
IGDCC3	GOSR2
AIMP1	GPATCH2
KRT16	GPATCH3
KLHL31	GPATCH8
ZC3HAV1L	GPBP1
BZW2	GPC5
YBX3	GPC6
DPYSL3	GPD2
OPLAH	GPHN
EIF2D	GPI
CCDC112	GPM6B
SDSL	GPR1
ANKRD1	GPR114
ADAM10	GPR115
CCL7	GPR125
TNFRSF1B	GPR126
HSF4	GPR132
ITGA2	GPR133
JPH2	GPR142
FAM213B	GPR156
IFI44	GPR157
FAM83B	GPR160
GTF2F1	GPR176
CENPN	GPR37
TCF19	GPR98
NFATC2IP	GPRC5A
KRT32	GPRC6A
HS1BP3	GRAMD1C
BCKDHA	GRAMD3
BMP2	GRAP2
WDR25	GRHPR
DCDC2	GRID1
SBF1	GRIK3
CFAP61	GRIN2B
IL17RC	GRIN3A
ARHGAP19	GRIP1
HSP90B1	GRM1
CTNNA1	GRM7
MMP24OS	GRM8
GJB5	GRSF1
C1S	GSG1L
IFT46	GSK3B
MNS1	GSN
UFSP2	GSPT2
ARRDC1	GSTA1
GADD45A	GSTA3
INTS12	GTF2E2
PCCA	GTF2F2
SNX9	GTF2H1
SNX14	GTF2H5
TOPBP1	GTSF1L
SERTAD3	GUSB
YY1AP1	GVIN1
NKAPD1	GYS2
CPPED1	HAAO
RAPGEFL1	HABP4
SMG7	HADHA
AKAP5	HAPLN1
ERO1A	HAS2
FGF2	HAUS8
MUC5AC	HBD
GABARAP	HBS1L
FCER2	HCCA2
TSPYL2	HCRTR2
ALKBH1	HDAC4
DALRD3	HDAC5
LOC102723996	HDLBP
BRIP1	HEATR3
POLA2	HEATR4
WARS2	HEATR7A
EMC3	HECTD3
SCNN1G	HECW1
PKN3	HECW2
COL17A1	HELZ
RFX2	HES1
SEPSECS	HEXA
UPK3B	HEY2
ZFP41	HFM1
ZBTB49	HGSNAT
TATDN1	HHAT
SULT1E1	HHIP
SYF2	HHIPL1
GATD3B	HIBADH
TMEM223	HIBCH
METTL1	HIPK2
CLK1	HIPK3
CCNG2	HIVEP3
MTSS1	HK2
TNNT2	HLA-B
FAIM	HLF
TIMP3	HM13
MAFK	HMBOX1
BOC	HMGA2
TCF3	HMGCLL1
CTSH	HMGCR
STK10	HMGN1
GOT1	HMGXB4
IGSF5	HNF1B
FXYD3	HNF4A
CEP135	HNRPLL
EIF2A	HOOK3
CEP89	HOPX
RPL5	HOXA6
ABCD1	HPS3
CLDND2	HPSE2
LYRM9	HPVC1
RIOK1	HRASLS
RASGRP3	HRNBP3
FAM53B	HS3ST5
UBXN2B	HS6ST3
ZNF777	HSD11B1
RGS3	HSD17B12
DDX46	HSD17B3
CXCL8	HSF2
SLC44A3	HSFYP1
KLHL2	HSPA4
EEF1G	HSPA4L
CLEC2B	HSPB3
ARHGAP11A	HSPC072
LGR4	HTR1D
FUT2	HTR2C
CCDC174	HTR7
FLRT1	HTT
MAST4	HUWE1
CABP1	HYALP1
CEPT1	HYDIN
DDX11	IARS2
NFKBIA	IBSP
SKA2	ID2
IFT22	IDE
WNT9A	IDO1
CDKN2AIP	IDS
AHSA1	IFITM1
GPR108	IFT122
CYP2J2	IFT81
GRIK4	IGBP1
WASHC3	IGF2BP2
TMEM184C	IGFBP2
B3GNTL1	IGFBP7
KRT36	IGFL3
LOC101928095	IGFL4
MINDY3	IGSF11
SAP130	IKBKE
ZPR1	IKZF1
ST13	IKZF2
RRBP1	IL12RB2
ZNF343	IL13RA1
IFIH1	IL15
SYDE1	IL17RD
KIF14	IL1B
HOXD4	IL1F8
TP63	IL1RAP
HDAC10	IL1RAPL1
LRP1	IL1RAPL2
LCMT2	IL1RL1
CGN	IL1RL2
CKAP2	IL21R
RFFL	IL23R
CDKN3	IL31RA
GK5	IL4R
BTD	IL5
TBCD	IL6
PDLIM4	ILVBL
CENPU	IMMT
PKD2	IMPAD1
NLRC5	IMPG2
TFF1	INADL
LOC101927503	INO80
KIF15	INO80C
MRRF	INPP4B
LGMN	INPP5B
SULT2B1	INPP5D
IL32	INSC
LETM1	INSL4
SHC3	INTS7
CPEB2	INTS9
PODXL	IP6K1
CCDC43	IPO11
NTF4	IQCB1
TMEM44	IQCF6
TTC27	IQCH
SEMA3C	IQCK
MKRN2OS	IQSEC1
CERS3	IQUB
EIF3L	IRAK3
MROH1	IREB2
FAM13B	IRF4
ISX	IRF6
GGT7	IRGC
SLC17A7	IRX4
FAM102A	ITCH
RPP40	ITFG1
TCTA	ITGA11
MRPS35	ITGA2
PTPRCAP	ITGA3
IL1B	ITGA4
UBAP1L	ITGA6
PCNX3	ITGA9
ACTA2	ITGB1
ZNF488	ITGB3
HEY1	ITPKB
SLC7A6	ITPR1
MELTF	ITPR2
OSR2	JAK1
TCAF2	JAK2
ARMC10	JAKMIP1
CYP4F3	JAM3
ENPP4	JAZF1
SGMS2	JDP2
PI4KB	JMJD1C
SRGAP2B	JMJD5
TTLL1	JMY
CYP3A5	JPH1
MOB1B	JUP
PRKAR2B	KANK1
NREP	KBTBD10
DUSP6	KBTBD7
PPP6R1	KCMF1
CRAMP1	KCNA3
FUT11	KCNAB1
RCOR1	KCNB1
ANXA6	KCNC3
CCNG1	KCND2
POP1	KCND3
DYM	KCNE2
IRGQ	KCNG2
C19orf53	KCNH1
PRR4	KCNH5
RASSF6	KCNH7
ATP6V1G1	KCNIP3
UBE2Z	KCNIP4
C17orf67	KCNJ16
EPHB2	KCNJ6
RBM7	KCNJ8
DACH1	KCNK10
KATNA1	KCNK15
PARP12	KCNK2
ZBTB38	KCNK9
ST5	KCNMA1
ARNTL2	KCNMB2
ZNF669	KCNMB3
QSOX1	KCNN2
BTBD2	KCNQ1OT1
PSEN1	KCNQ3
PABPC1	KCNS2
NACC2	KCNU1
MBNL1	KCNV2
EIF1B	KCTD15
GNG8	KCTD18
GTF2H1	KCTD3
KCNG3	KCTD8
MLST8	KDELC2
SUN2	KDELR1
NUP43	KDM2B
SEMA3A	KDM4B
PPP1R3B	KDM5B
TRAF3IP2	KEL
PRKG1	KHDRBS1
TMC4	KIAA0146
ZNF586	KIAA0226
OPA3	KIAA0232
DET1	KIAA0317
NOXA1	KIAA0406
PIGW	KIAA0494
VPS72	KIAA0528
NAPA	KIAA0652
ARL4D	KIAA0746
AOAH	KIAA0802
FSCN2	KIAA0895
AP5M1	KIAA0922
LOC389602	KIAA0947
CCNB3	KIAA1026
CLCN7	KIAA1109
SLC26A2	KIAA1147
KCNMB4	KIAA1199
SORT1	KIAA1211
ZW10	KIAA1217
TBL1XR1	KIAA1219
HIP1R	KIAA1239
MCIDAS	KIAA1267
KIF18A	KIAA1328
CGB7	KIAA1370
SSBP4	KIAA1407
FAM104A	KIAA1486
TBC1D3	KIAA1524
OLFML2A	KIAA1539
PLIN3	KIAA1598
H3F3B	KIAA1609
APOBEC3D	KIAA1683
UNC50	KIAA1704
CORIN	KIAA1737
FBXO41	KIF12
ADGRL1	KIF13B
RAD23B	KIF15
RARG	KIF18A
OPTN	KIF18B
AMMECR1L	KIF1B
GAL3ST1	KIF26B
COQ4	KIF2A
SLC2A3	KIF5A
RPL15	KIF9
CDCA3	KIRREL
MKI67	KIRREL3
ANAPC10	KIT
FAM149B1	KLC1
NEPRO	KLF2
PRSS53	KLF4
IGSF10	KLF7
PAPD7	KLHL14
KNTC1	KLHL25
BBOF1	KLHL31
CHD3	KLHL32
PPP1R10	KLHL36
RALGPS2	KLHL6
EPN3	KLHL7
HOXD1	KLK5
GAB2	KLRG2
TOP2B	KPNA4
JADE1	KPNA7
SLC18B1	KPNB1
IPO4	KRBA1
NDUFAF3	KRR1
CD47	KRT10
CCDC71L	KRT78
FEN1	KRT8
STX12	KRT9
SGSM2	KRTAP15-1
CLSPN	KRTAP19-7
RARA	KRTAP3-1
DIAPH3	KRTAP3-2
WDR81	KRTAP5-10
ZNF816-ZNF321P	KSR2
MYCBPAP	L3MBTL3
SERTAD4	LACE1
PDZD4	LAMA2
PSD4	LAMA3
PYCR1	LAMA4
LMO7	LAMB1
MSI2	LAMB4
IFRD1	LAPTM4A
NOD2	LARP1B
STT3A	LASP1
VTI1B	LASS4
AZI2	LASS6
COQ5	LATS1
EMILIN2	LBA1
ZFC3H1	LBH
CHRD	LBP
CCDC134	LCA5
DUS3L	LCMT1
TIMP4	LCOR
TONSL	LDB2
RNF214	LDLRAD3
MRAP2	LEKR1
PNPLA6	LEP
KIAA1522	LEPR
HNRNPA2B1	LEUTX
LDAH	LFNG
IGSF9B	LGALS13
KAT7	LGALS3BP
LSM12	LGALS4
CDCA2	LGI2
ALCAM	LHCGR
ADCY5	LHFP
PCOLCE2	LHFPL3
PSMD8	LHPP
SCN4A	LHX1
ANK1	LHX2
GPR75	LIAS
ARHGAP4	LIMCH1
FOXN4	LIN28B
THAP4	LINGO1
LMBRD1	LINS1
KRT10	LIPG
PLEKHH1	LIPM
NDRG2	LMBR1
ZNF608	LMBRD2
PEA15	LMCD1
BRPF1	LMLN
ZNF618	LMO2
MMP15	LMO7
BHLHE41	LMOD3
GDI2	LMTK2
SLC35B4	LMX1A
CLNS1A	LMX1B
NBR1	LNP1
STK40	LNX2
PROM1	LOC100124692
GYG2	LOC100125556
PROS1	LOC100128822
ARAP1	LOC100130093
STEAP4	LOC100133308
NSA2	LOC100133669
PBX3	LOC100134229
EGR4	LOC100188947
INO80C	LOC100271715
BLM	LOC100271836
EDN1	LOC100302640
APLF	LOC116437
CIB2	LOC145783
TEX10	LOC146481
TMEM39A	LOC149620
DGCR8	LOC150786
CACNA1G	LOC152225
MTA1	LOC154449
TRAM1	LOC196415
PLA2G4A	LOC196993
NMD3	LOC220729
MRM1	LOC283404
NXF1	LOC283856
LOC102724135	LOC284100
IGSF9	LOC284632
PRUNE1	LOC285370
EXOC8	LOC285401
SYCP2	LOC285419
KRT3	LOC285456
OAS3	LOC285627
ARGLU1	LOC285629
MUTYH	LOC285692
ZCRB1	LOC285733
SH3GL2	LOC339568
ACSL5	LOC339788
PLXNB3	LOC340094
MTFR2	LOC340357
MPC1	LOC348021
MACC1	LOC360030
CRYBB3	LOC387763
ZNF267	LOC389203
AGL	LOC389705
IFITM1	LOC389791
PLEKHD1	LOC392145
KXD1	LOC399744
PLTP	LOC399959
CEP63	LOC400794
SND1	LOC400940
SLCO4C1	LOC401387
RNF167	LOC407835
SEMA5B	LOC441204
ZNF57	LOC441666
DBF4	LOC442421
GALK2	LOC442459
NEXN	LOC541471
BRSK2	LOC642846
TFPI	LOC646762
GMNN	LOC647121
FGFR3	LOC647288
NAB1	LOC647946
CCDC59	LOC653543
DDX60L	LOC653566
KNL1	LOC723972
NECTIN2	LOC727924
RCAN2	LOC728410
MKRN2	LOC728723
BCL2L13	LOC729085
RNF144A	LOC729121
TRIM47	LOC729609
ATP6V1G2	LOC729993
CLIP4	LOC730092
LPAR2	LOC81691
C8orf44	LOC90246
TCIRG1	LOC91149
KCMF1	LOH12CR1
TMEM135	LONP2
ARSK	LPAR1
TAF6	LPGAT1
NPR2	LPHN3
CAMKK2	LPL
ZNF14	LPP
MYRF	LRBA
SCRIB	LRCH1
C18orf21	LRFN5
PRR12	LRGUK
MAP3K5	LRP1
HOXB8	LRP11
GJB6	LRP1B
ZNF780A	LRP2BP
F2R	LRP5L
MGST2	LRP6
SLC9A9	LRP8
FAM83E	LRPPRC
CCDC167	LRRC1
FGGY	LRRC16A
ARHGEF25	LRRC20
NCAPH	LRRC48
ZNF721	LRRC7
HENMT1	LRRC8B
SEC11C	LRRFIP2
TGFB2	LRRIQ3
DHX32	LRRK1
ACTL6A	LRRK2
KIAA1143	LRRN2
IFNLR1	LRRTM4
POLD4	LSAMP
EEF1A2	LSM4
ANKFY1	LSM6
CCDC85C	LST-3TM12
IFIT2	LTBP1
LOC101928841	LUC7L2
IRF2BPL	LUZP1
PJA2	LUZP2
ARHGAP33	LUZP6
FGF17	LY75
UMPS	LYPLAL1
PRR3	LYRM4
RP9	LYST
GAS6	MAF
RWDD4	MAGEL2
DDAH2	MAGI1
MIDN	MAGI2
SPG7	MAGI3
RIMKLB	MAK10
LRRC39	MAMDC2
FHL3	MAML2
GOLGA5	MAML3
RMI2	MAN1A1
CINP	MAN1C1
MBD3	MAN2A1
RPSA	MAN2A2
MLX	MANBA
METAP2	MAOA
GRINA	MAP1LC3C
CYP27B1	MAP2
OTUB1	MAP2K1
NR2C2	MAP2K5
ISCU	MAP2K6
PSAP	MAP3K1
EEFSEC	MAP4K4
ZFAND3	MAPK14
CLDN12	MAPK3
CNNM3	MAPK4
SMC6	MAPK9
ITPR2	MAPRE1
SMAD6	MARCKS
PPP1R3G	MARK3
ZNF211	MAS1
FAM171B	MAST2
PURA	MAST4
NME9	MAT2B
SPINK7	MAX
HOXA13	MBD2
TTLL6	MBOAT2
TTC33	MBP
SERPING1	MC4R
CD2AP	MCART1
NIT1	MCAT
PRSS12	MCC
ELK3	MCCC2
GSDMB	MCF2
UBXN6	MCF2L2
NES	MCFD2
GRIN2B	MCHR2
GIN1	MCM2
RNF149	MCPH1
IER5	MCTP1
FAM114A2	MDFIC
SLC2A11	MDM4
HSPB1	MED1
POLR1D	MED12L
SPINK6	MED13
CASTOR3	MED18
SCFD1	MED27
CYC1	MED30
CAPN2	MED4
BUB1B	MED6
MTHFD2	MEF2A
LEMD2	MEGF11
SMARCE1	MEGF9
ZDHHC21	MEIS2
MST1R	MEMO1
EAF1	MEOX2
DNM1	MEP1A
SLC25A5	MESP2
ESPN	METTL2A
DNAJB6	METTL2B
PHETA2	MFAP5
PRRT2	MFF
GINS4	MFSD1
DUSP1	MFSD2
ULBP3	MFSD4
ELOVL7	MFSD6
BARD1	MGA
PLCB2	MGAM
AATK	MGAT4A
JAK1	MGAT4C
USP4	MGAT5
EML6	MGLL
EIF2B3	MGST1
SMTN	MIAT
EEF2K	MIB1
BTG2	MIB2
GBA	MICAL2
CTSV	MIER1
ANXA1	MINK1
SLAIN1	MIPOL1
ZDHHC12	MKL1
DIABLO	MKL2
CALML6	MKRN3
ITGA3	MLL3
NBDY	MLL5
TUBA4A	MLPH
SAPCD1	MLXIPL
SAE1	MMADHC
PIWIL1	MMD2
ETFBKMT	MMEL1
CPOX	MMP15
ZNF483	MMP24
ANG	MNAT1
FRK	MNS1
ZNF341	MOBP
HPGD	MOCS2
ZNF367	MOGAT1
ZNF3	MON2
CCDC32	MORC1
ARHGEF28	MOXD1
UBL7	MPHOSPH6
SLF2	MPHOSPH9
CEP78	MPP6
RPL12	MPPED2
PDXK	MRFAP1
SLC28A3	MRM1
APOLD1	MRPL19
RBMX	MRPL21
KIF2C	MRPL3
GNAS	MRPL38
SYNJ2	MRPS23
INSIG2	MRPS27
LTA4H	MRPS30
ARHGAP31	MRVI1
C11orf88	MSGN1
FAM83G	MSH3
PLRG1	MSI1
GRASP	MSI2
E2F1	MSN
GRAMD1C	MSRA
DHX40	MSTP2
ENOPH1	MSTP9
JADE3	MSX1
XPA	MTHFD1L
ZNF658	MTIF3
ZNF692	MTMR14
PIFO	MTMR2
NOB1	MTUS1
SPSB2	MUDENG
ZNF320	MYEOV
KYAT3	MYH10
GNL2	MYH11
GPRIN1	MYH13
FAM84B	MYH15
HDLBP	MYH16
FUT8	MYL1
PRR15	MYL4
TNFAIP8L1	MYO10
DMAP1	MYO15A
POLDIP3	MYO16
COPS2	MYO1B
RIIAD1	MYO1D
SRP72	MYO3B
RNF41	MYO7B
TUBB8	MYO9A
TFE3	MYO9B
DFFA	MYOF
TET1	MYOM2
TMEM183A	MYRIP
NEIL1	MYSM1
SPRY1	MYST3
ERICH1	MYT1L
SEC61A2	N4BP1
RABL3	NAALADL2
GTF2F2	NACC2
FOXL2NB	NAGA
LSM1	NAMPT
SVBP	NAP5
ZNF703	NAPA
ZRANB3	NAT1
ALPK2	NAT11
INHBA	NAT12
SLC22A14	NAV2
PRDM16	NBEA
MUC3A	NBN
CCDC92	NBPF1
CD24	NCALD
TKT	NCAPG
TADA2A	NCAPG2
SH3RF1	NCKIPSD
VGLL3	NCOA6
CRACR2B	NCOR2
KDELC2	NCRNA00087
DYRK3	NCRNA00113
CSNK2B	NCRNA00119
YIPF3	NCRNA00164
MIOS	NCRNA00173
BMP6	NCRNA00174
CAT	NDFIP1
TLK1	NDUFA9
UAP1	NDUFB5
MAP4K5	NDUFS3
ERG28	NDUFS4
FBXW9	NEDD4L
PAK1IP1	NEFM
PFDN1	NEIL3
MED26	NEK1
C1orf43	NEK10
KLK5	NEK11
GLMN	NEK4
TESK1	NELL1
ST3GAL3	NELL2
FAM173B	NEO1
PDCL3	NETO2
NLN	NF1
OSBPL1A	NFAT5
TNFRSF14	NFATC2
MYBL2	NFIA
PLD3	NFKBIB
WDR63	NID2
GJB4	NKAIN1
YTHDF3	NKAIN2
PDZK1IP1	NKAIN3
POFUT2	NKTR
SUMF2	NKX2-3
CTBP1	NLGN1
NKX3-1	NLRC5
GVQW3	NLRP12
ARNT	NMI
AGBL3	NMNAT3
RPL6	NMT1
NCAPG2	NMUR1
HELZ2	NNT
POU3F3	NOG
SNX2	NOL10
SPAG1	NOL11
FLT1	NOL4
RUNX1	NOTO
ORAOV1	NOX3
SPPL2B	NPAS2
TPP1	NPEPL1
ZNF836	NPEPPS
MEX3B	NPR2
ADD3	NPVF
KRT1	NR2E1
SLC26A6	NR2F1
ACTR3C	NR3C1
MAPRE3	NR3C2
SOCS4	NR4A2
SPATA5L1	NR6A1
SNX33	NRF1
MAJIN	NRG1
NACA	NRG2
UACA	NRG3
FIBP	NRP2
EIF3E	NRXN1
C1QL1	NRXN3
ERGIC2	NSUN7
THOP1	NT5C1B
SPDL1	NT5DC2
IFI6	NT5E
DNAJC4	NT5M
TPCN1	NTM
SSPO	NTNG1
SDCBP2	NTRK3
NADSYN1	NTSR1
AKAP1	NUDT12
TLR6	NUP133
HSPA9	NUP155
HHIPL1	NUP160
UBQLN1	NUP214
FBXL4	NUP35
CCDC86	NUP98
SYNPO	NVL
LYRM4	NXNL2
NR2F1	NXPH1
HNRNPA1	NXPH2
NIPSNAP1	NXPH3
RAD54B	OAS2
KLK10	OASL
ACBD3	OBFC1
FAM111B	OBFC2A
LIG4	OBP2B
ARRB2	OCA2
PKP3	OCIAD1
ZNF519	OCLN
DDIT3	ODF4
TMEM132B	ODZ3
RASGEF1B	ODZ4
PCNA	OGDHL
AKNA	OLA1
EME2	OLFM3
NLGN3	OMA1
TRA2A	OOEP
RAB3IP	OPA1
S100A2	OPA3
SLC9A1	OPCML
SPEG	OPRM1
RBMS1	OR10J1
FRMPD3	OR2K2
MEA1	OR2M2
ERI2	OR2T4
NSMCE3	OR4A47
GLIS2	OR4A5
ZNF333	OR4D9
OXSM	OR4N3P
SPATA13	OR4P4
PITPNM2	OR51F1
RNF182	OR51G1
SEPHS1	OR51L1
ADGRG1	OR52B2
ZNF385D	OR52N5
IAH1	OR56A5
MEIS2	OR5A2
ARMC5	OR5AK2
GDF11	OR5B12
POLQ	OR5B3
STIL	OR5L1
FZD3	OR5T2
ADAP1	OR6A2
TBCEL	OR6C3
LOC107985971	OR6C74
C7orf31	OR6C75
GPS1	OR6N2
ID1	OR6W1P
PPFIBP1	OR7E156P
PLPP5	OR8I2
SMPD1	OR8J1
PGBD2	OR8U8
LOC107984159	OR9K2
SIK2	ORC1L
CAPN8	ORC4L
RASSF8	ORMDL1
EVC	OSBPL10
GALNT6	OSBPL3
MSTO1	OSBPL6
PECR	OSBPL9
AMZ2	OSTM1
2020-09-04	OTOA
RPL3	OTOS
FAM122C	OTP
FARSA	OTUD1
GDA	OTUD3
NEK10	OXCT1
ANKRD52	OXNAD1
MID1IP1	OXSM
CDK2AP1	PACRG
CCDC121	PACRGL
EPHX2	PACS1
ANKRD18A	PALM2
PPP3CB	PAMR1
CXCL16	PANK3
PFKFB4	PAP2D
[truncated: 1,161 more rows]
