# Supplementary material for: BUB1 drives the occurrence and development of bladder cancer by mediating the STAT3 signaling pathway
Source: J Exp Clin Cancer Res. 2021 Dec 1;40:378. doi: 10.1186/s13046-021-02179-z (PMC8638147; doi:10.1186/s13046-021-02179-z)
Supplement: Supplementary file 7 — Additional file 7: Supplementary Table S4. The target genes were co-targeted by both BUB1 and STAT3. [file 13046_2021_2179_MOESM7_ESM.xls]

## Sheet: Sheet1
Supplementary Table S4. Oligonucleotides used in this study
q-PCR			Forword primer	Reverse primer
	BUB1		5'-TGGGACTGTTGATGCTCCAAACT-3'	5'-GGAACTCACTGGTTTAGAAAGCCCAG-3'
	GAPDH		5'-CCAGCAAGAGCACAAGAGGAAGAG-3'	5'-CAAGGGGTCTACATGGCAACTGTG-3'
	KIF18B		5'-GCACAGTGATGATCGCTGCCAT-3'	5'-GCAGATGGTAGCATACTGGCTG-3'
	LHX1		5'-GCCAAAGAGAACAGCCTTCACTC-3'	5'-GGTCGTCATTCTCGTTGCTACC-3'
	NFATC2		5'-GATAGTGGGCAACACCAAAGTCC-3'	5'-TCTCGCCTTTCCGCAGCTCAAT-3'
	SPC25		5'-CAGAGAGGTTGAAAAGGCTGCAG-3'	5'-TGGGCTCTCAGGATTCTTAGGG-3'
	E2F3		5'-AGCGGTCATCAGTACCTCTCAG-4'	5'-TGGTGAGCAGACCAAGAGACGT-4'
	POLQ		5'-CTTGTGGCATCTCCTTGGAGCA-5'	5'-AATCCCTTGGCTGGTCTCCATC-5'
	CHAF1A		5'-GCCGAAATCACGAGGTTCTTCC-6'	5'-AGAGGTCTGGATGGAAAGCGGT-6'
	CKAP2L		5'-CCGAATAGCCAAGGCAGAACAG-7'	5'-ACGAACGCCGTACAGGAGTGAT-7'
	POU5F1		5'-CCTGAAGCAGAAGAGGATCACC-8'	5'-AAAGCGGCAGATGGTCGTTTGG-8'
ChIP-PCR
	LHX1		5'-TTTCCCCCGTTTCAGCTTC-3'	5'-CTCCCCGTTTTTGTGCTTC-3'
	NFATC2		5'-CCTCTCCCGTCTAATCTTCTC-3'	5'-CCATGCCTGGCTACTTTTTTG-3'
